# Supplementary material for: Development and validation of machine learning-based diagnostic models using blood transcriptomics for early childhood diabetes prediction
Source: Front Med (Lausanne). 2025 Jul 16;12:1636214. doi: 10.3389/fmed.2025.1636214 (PMC12308849; doi:10.3389/fmed.2025.1636214)
Supplement: Supplementary file 1 [file Supplementary_file_1.xlsx]

## Sheet: Table S1
geo_accession	title	time from t1d diagnosis (months)	age at sample (months)	case/control pair	gender
GSM747675	T1DCase1_1	-20	60	1	male
GSM747676	T1DCase1_2	-16	64	1	male
GSM747677	T1DCase1_3	-13	67	1	male
GSM747678	T1DCase1_4	-10	71	1	male
GSM747679	T1DCase1_5	-7	74	1	male
GSM747680	T1DCase1_6	-3	78	1	male
GSM747681	T1DCase1_7	0	80	1	male
GSM747682	T1DControl1_1	no diagnosis	55	1	male
GSM747683	T1DControl1_2	no diagnosis	61	1	male
GSM747684	T1DControl1_3	no diagnosis	66	1	male
GSM747685	T1DControl1_4	no diagnosis	73	1	male
GSM747686	T1DControl1_5	no diagnosis	79	1	male
GSM747687	T1DCase2_1	-13	67	2	male
GSM747688	T1DCase2_2	-10	70	2	male
GSM747689	T1DCase2_3	-8	72	2	male
GSM747690	T1DCase2_4	-6	74	2	male
GSM747691	T1DCase2_5	-4	76	2	male
GSM747692	T1DCase2_6	-1	79	2	male
GSM747693	T1DControl2_1	no diagnosis	67	2	male
GSM747694	T1DControl2_2	no diagnosis	83	2	male
GSM747695	T1DControl2_3	no diagnosis	117	2	male
GSM747696	T1DCase3_1	-9	75	3	female
GSM747697	T1DCase3_2	-7	77	3	female
GSM747698	T1DCase3_3	-3	81	3	female
GSM747699	T1DCase3_4	-1	83	3	female
GSM747700	T1DCase3_5	0	84	3	female
GSM747701	T1DCase3_6	2	86	3	female
GSM747702	T1DCase3_7	5	89	3	female
GSM747703	T1DCase3_8	8	92	3	female
GSM747704	T1DCase3_9	12	95	3	female
GSM747705	T1DCase3_10	15	98	3	female
GSM747706	T1DCase3_11	17	101	3	female
GSM747707	T1DCase3_12	20	104	3	female
GSM747708	T1DControl3A_1	no diagnosis	50	3	female
GSM747709	T1DControl3A_2	no diagnosis	64	3	female
GSM747710	T1DControl3A_3	no diagnosis	68	3	female
GSM747711	T1DControl3A_4	no diagnosis	72	3	female
GSM747712	T1DControl3A_5	no diagnosis	84	3	female
GSM747713	T1DControl3A_6	no diagnosis	90	3	female
GSM747714	T1DControl3A_7	no diagnosis	96	3	female
GSM747715	T1DControl3B_1	no diagnosis	79	3	female
GSM747716	T1DControl3B_2	no diagnosis	86	3	female
GSM747717	T1DControl3B_3	no diagnosis	91	3	female
GSM747718	T1DControl3B_4	no diagnosis	98	3	female
GSM747719	T1DCase4_1	-20	74	4	female
GSM747720	T1DCase4_2	-16	78	4	female
GSM747721	T1DCase4_3	-14	81	4	female
GSM747722	T1DCase4_4	-11	83	4	female
GSM747723	T1DCase4_5	-9	86	4	female
GSM747724	T1DCase4_6	-3	92	4	female
GSM747725	T1DCase4_7	0	94	4	female
GSM747726	T1DControl4_1	no diagnosis	67	4	female
GSM747727	T1DControl4_2	no diagnosis	80	4	female
GSM747728	T1DControl4_3	no diagnosis	85	4	female
GSM747729	T1DControl4_4	no diagnosis	92	4	female
GSM747730	T1DControl4_5	no diagnosis	97	4	female
GSM747731	T1DControl4_6	no diagnosis	110	4	female
GSM747732	T1DControl4_7	no diagnosis	116	4	female
GSM747733	T1DCase5_1	-31	70	5	male
GSM747734	T1DCase5_2	-27	74	5	male
GSM747735	T1DCase5_3	-24	77	5	male
GSM747736	T1DCase5_4	-21	80	5	male
GSM747737	T1DCase5_5	-18	83	5	male
GSM747738	T1DCase5_6	-13	88	5	male
GSM747739	T1DCase5_7	-10	91	5	male
GSM747740	T1DCase5_8	0	101	5	male
GSM747741	T1DControl5A_1	no diagnosis	66	5	male
GSM747742	T1DControl5A_2	no diagnosis	72	5	male
GSM747743	T1DControl5A_3	no diagnosis	83	5	male
GSM747744	T1DControl5A_4	no diagnosis	89	5	male
GSM747745	T1DControl5A_5	no diagnosis	95	5	male
GSM747746	T1DControl5A_6	no diagnosis	101	5	male
GSM747747	T1DControl5A_7	no diagnosis	108	5	male
GSM747748	T1DControl5B_1	no diagnosis	73	5	male
GSM747749	T1DControl5B_2	no diagnosis	80	5	male
GSM747750	T1DControl5B_3	no diagnosis	86	5	male
GSM747751	T1DControl5B_4	no diagnosis	91	5	male
GSM747752	T1DControl5B_5	no diagnosis	98	5	male
GSM747753	T1DCase6_1	-30	77	6	female
GSM747754	T1DCase6_2	-28	79	6	female
GSM747755	T1DCase6_3	-22	85	6	female
GSM747756	T1DCase6_4	-13	94	6	female
GSM747757	T1DCase6_5	-10	97	6	female
GSM747758	T1DCase6_6	-3	104	6	female
GSM747759	T1DControl6_1	no diagnosis	81	6	female
GSM747760	T1DControl6_2	no diagnosis	94	6	female
GSM747761	T1DControl6_3	no diagnosis	100	6	female
GSM747762	T1DControl6_4	no diagnosis	106	6	female
GSM747763	T1DCase7_1	-10	102	7	female
GSM747764	T1DCase7_2	-8	105	7	female
GSM747765	T1DCase7_3	-5	107	7	female
GSM747766	T1DCase7_4	-1	111	7	female
GSM747767	T1DControl7_1	no diagnosis	92	7	female
GSM747768	T1DControl7_2	no diagnosis	97	7	female
GSM747769	T1DControl7_3	no diagnosis	105	7	female
GSM747770	T1DControl7_4	no diagnosis	109	7	female
GSM747771	T1DControl7_5	no diagnosis	115	7	female
GSM747772	T1DControl7_6	no diagnosis	122	7	female
GSM747773	T1DControl7_7	no diagnosis	127	7	female
GSM747774	T1DCase8_1	-46	102	8	male
GSM747775	T1DCase8_2	-43	104	8	male
GSM747776	T1DCase8_3	-41	107	8	male
GSM747777	T1DCase8_4	-37	110	8	male
GSM747778	T1DCase8_5	-34	113	8	male
GSM747779	T1DCase8_6	-30	117	8	male
GSM747780	T1DCase8_7	-23	125	8	male
GSM747781	T1DCase8_8	-20	128	8	male
GSM747782	T1DCase8_9	-16	131	8	male
GSM747783	T1DCase8_10	-10	138	8	male
GSM747784	T1DCase8_11	-6	141	8	male
GSM747785	T1DCase8_12	-3	144	8	male
GSM747786	T1DControl8_1	no diagnosis	98	8	male
GSM747787	T1DControl8_2	no diagnosis	104	8	male
GSM747788	T1DControl8_3	no diagnosis	110	8	male
GSM747789	T1DControl8_4	no diagnosis	116	8	male
GSM747790	T1DControl8_5	no diagnosis	128	8	male
GSM747791	T1DControl8_6	no diagnosis	134	8	male
GSM747792	T1DControl8_7	no diagnosis	140	8	male
GSM747793	T1DControl8_8	no diagnosis	147	8	male
GSM747794	T1DCase9_1	-24	98	9	female
GSM747795	T1DCase9_2	-21	101	9	female
GSM747796	T1DCase9_3	-18	104	9	female
GSM747797	T1DCase9_4	-15	107	9	female
GSM747798	T1DCase9_5	-8	113	9	female
GSM747799	T1DCase9_6	-4	117	9	female
GSM747800	T1DCase9_7	0	122	9	female
GSM747801	T1DControl9_1	no diagnosis	92	9	female
GSM747802	T1DControl9_2	no diagnosis	97	9	female
GSM747803	T1DControl9_3	no diagnosis	104	9	female
GSM747804	T1DControl9_4	no diagnosis	110	9	female
GSM747805	T1DControl9_5	no diagnosis	122	9	female
GSM747806	T1DControl9_6	no diagnosis	129	9	female
GSM747807	T1DCase10_1	-23	129	10	male
GSM747808	T1DCase10_2	-20	132	10	male
GSM747809	T1DCase10_3	-17	135	10	male
GSM747810	T1DCase10_4	-10	142	10	male
GSM747811	T1DCase10_5	-7	145	10	male
GSM747812	T1DCase10_6	-1	151	10	male
GSM747813	T1DControl10_1	no diagnosis	116	10	male
GSM747814	T1DControl10_2	no diagnosis	122	10	male
GSM747815	T1DControl10_3	no diagnosis	128	10	male
GSM747816	T1DControl10_4	no diagnosis	134	10	male
GSM747817	T1DControl10_5	no diagnosis	140	10	male
GSM747818	T1DControl10_6	no diagnosis	146	10	male
GSM747819	T1DControl10_7	no diagnosis	152	10	male
GSM747820	T1DControl10_8	no diagnosis	158	10	male
GSM747821	T1DCase11_1	-32	126	11	female
GSM747822	T1DCase11_2	-28	129	11	female
GSM747823	T1DCase11_3	-25	132	11	female
GSM747824	T1DCase11_4	-22	135	11	female
GSM747825	T1DCase11_5	-19	139	11	female
GSM747826	T1DCase11_6	-13	144	11	female
GSM747827	T1DCase11_7	-3	155	11	female
GSM747828	T1DCase11_8	0	158	11	female
GSM747829	T1DControl11_1	no diagnosis	123	11	female
GSM747830	T1DControl11_2	no diagnosis	130	11	female
GSM747831	T1DControl11_3	no diagnosis	136	11	female
GSM747832	T1DControl11_4	no diagnosis	146	11	female
GSM747833	T1DControl11_5	no diagnosis	153	11	female
GSM747834	T1DControl11_6	no diagnosis	158	11	female
GSM747835	T1DControl11_7	no diagnosis	165	11	female
GSM747836	T1DCase12_1	-15	12	12	male
GSM747837	T1DCase12_2	-12	16	12	male
GSM747838	T1DCase12_3	-8	19	12	male
GSM747839	T1DCase12_4	-6	22	12	male
GSM747840	T1DCase12_5	-3	25	12	male
GSM747841	T1DCase12_6	0	28	12	male
GSM747842	T1DControl12_1	no diagnosis	14	12	male
GSM747843	T1DControl12_2	no diagnosis	24	12	male
GSM747844	T1DControl12_3	no diagnosis	30	12	male
GSM747845	T1DCase13_1	-16	21	13	male
GSM747846	T1DCase13_2	-13	24	13	male
GSM747847	T1DCase13_3	-7	30	13	male
GSM747848	T1DCase13_4	-3	34	13	male
GSM747849	T1DCase13_5	0	37	13	male
GSM747850	T1DControl13A_1	no diagnosis	16	13	male
GSM747851	T1DControl13A_2	no diagnosis	25	13	male
GSM747852	T1DControl13A_3	no diagnosis	31	13	male
GSM747853	T1DControl13A_4	no diagnosis	43	13	male
GSM747854	T1DControl13A_5	no diagnosis	49	13	male
GSM747855	T1DControl13B_1	no diagnosis	21	13	male
GSM747856	T1DControl13B_2	no diagnosis	24	13	male
GSM747857	T1DControl13B_3	no diagnosis	40	13	male
GSM747858	T1DControl13B_4	no diagnosis	46	13	male
GSM747859	T1DCase14_1	-14	26	14	male
GSM747860	T1DCase14_2	-11	28	14	male
GSM747861	T1DCase14_3	-7	33	14	male
GSM747862	T1DCase14_4	-4	36	14	male
GSM747863	T1DCase14_5	0	39	14	male
GSM747864	T1DControl14_1	no diagnosis	37	14	male
GSM747865	T1DControl14_2	no diagnosis	43	14	male
GSM747866	T1DControl14_3	no diagnosis	49	14	male
GSM747867	T1DControl14_4	no diagnosis	61	14	male
GSM747868	T1DControl14_5	no diagnosis	67	14	male
GSM747869	T1DCase15_1	-27	16	15	female
GSM747870	T1DCase15_2	-24	19	15	female
GSM747871	T1DCase15_3	-21	22	15	female
GSM747872	T1DCase15_4	-17	27	15	female
GSM747873	T1DCase15_5	-10	34	15	female
GSM747874	T1DCase15_6	-7	37	15	female
GSM747875	T1DCase15_7	-4	39	15	female
GSM747876	T1DCase15_8	0	43	15	female
GSM747877	T1DControl15_1	no diagnosis	13	15	female
GSM747878	T1DControl15_2	no diagnosis	16	15	female
GSM747879	T1DControl15_3	no diagnosis	20	15	female
GSM747880	T1DControl15_4	no diagnosis	37	15	female
GSM747881	T1DControl15_5	no diagnosis	55	15	female
GSM747882	T1DCase16_1	-27	18	16	male
GSM747883	T1DCase16_2	-24	22	16	male
GSM747884	T1DCase16_3	-20	26	16	male
GSM747885	T1DCase16_4	-17	28	16	male
GSM747886	T1DCase16_5	-14	32	16	male
GSM747887	T1DCase16_6	-11	35	16	male
GSM747888	T1DCase16_7	-7	38	16	male
GSM747889	T1DCase16_8	-4	41	16	male
GSM747890	T1DCase16_9	0	45	16	male
GSM747891	T1DControl16_1	no diagnosis	13	16	male
GSM747892	T1DControl16_2	no diagnosis	15	16	male
GSM747893	T1DControl16_3	no diagnosis	19	16	male
GSM747894	T1DControl16_4	no diagnosis	23	16	male
GSM747895	T1DControl16_5	no diagnosis	25	16	male
GSM747896	T1DControl16_6	no diagnosis	37	16	male
GSM747897	T1DControl16_7	no diagnosis	43	16	male
GSM747898	T1DControl16_8	no diagnosis	48	16	male
GSM747899	T1DControl16_9	no diagnosis	57	16	male
GSM747900	T1DCase17_1	-12	40	17	male
GSM747901	T1DCase17_2	-9	43	17	male
GSM747902	T1DCase17_3	-6	46	17	male
GSM747903	T1DCase17_4	-3	49	17	male
GSM747904	T1DControl17A_1	no diagnosis	20	17	male
GSM747905	T1DControl17A_2	no diagnosis	23	17	male
GSM747906	T1DControl17A_3	no diagnosis	27	17	male
GSM747907	T1DControl17A_4	no diagnosis	31	17	male
GSM747908	T1DControl17A_5	no diagnosis	40	17	male
GSM747909	T1DControl17A_6	no diagnosis	48	17	male
GSM747910	T1DControl17B_1	no diagnosis	41	17	male
GSM747911	T1DControl17B_2	no diagnosis	46	17	male
GSM747912	T1DControl17B_3	no diagnosis	52	17	male
GSM747913	T1DControl17B_4	no diagnosis	58	17	male
GSM747914	T1DCase18_1	-24	36	18	male
GSM747915	T1DCase18_2	-20	40	18	male
GSM747916	T1DCase18_3	-17	43	18	male
GSM747917	T1DCase18_4	-3	56	18	male
GSM747918	T1DCase18_5	0	59	18	male
GSM747919	T1DControl18_1	no diagnosis	30	18	male
GSM747920	T1DControl18_2	no diagnosis	43	18	male
GSM747921	T1DControl18_3	no diagnosis	55	18	male

## Sheet: Table S2
logFC	AveExpr	t	P.Value	adj.P.Val	B	ILMN_Gene	Significance
0.42045	9.93897	7.4004	2.0631e-12	1.00686e-07	17.5669	IRF2	Up
0.310456	9.33934	7.02568	2.01345e-11	4.91312e-07	15.4273	SLC38A1	Up
-0.548621	10.475	-6.56328	3.01531e-10	3.6789e-06	12.8888	RPS26L1	Down
-0.492587	10.658	-6.18587	2.50597e-09	2.44597e-05	10.9061	RPS26L	Down
-0.225096	6.91534	-6.09114	4.20675e-09	3.4217e-05	10.4217	HS.121353	Down
-0.54518	11.9826	-6.0208	6.15804e-09	4.2933e-05	10.0655	RPS26	Down
0.29776	7.47497	5.93756	9.62798e-09	5.87343e-05	9.648	CCDC58	Up
-0.489916	10.53	-5.91409	1.09123e-08	5.91726e-05	9.53106	LOC644934	Down
-0.447711	9.13816	-5.87724	1.32743e-08	6.47824e-05	9.34811	LOC650646	Down
0.152666	7.52342	5.44146	1.25934e-07	0.000512164	7.25089	ITGB1BP1	Up
0.482948	8.60439	5.19663	4.21625e-07	0.00158281	6.12786	RBPMS2	Up
-0.32897	8.92294	-4.96724	1.25973e-06	0.00439132	5.11313	C10ORF32	Down
0.191501	8.34383	4.89507	1.76398e-06	0.00573916	4.80155	SH3PXD2A	Up
0.351799	8.41245	4.86804	1.99909e-06	0.0060976	4.68583	IKZF1	Up
-0.313794	8.41946	-4.83259	2.35372e-06	0.00675699	4.53485	RPS23	Down
-0.196443	9.28583	-4.81569	2.54351e-06	0.00689615	4.46319	WAC	Down
0.131988	9.30438	4.80163	2.71258e-06	0.00696747	4.40372	PHACTR4	Up
-0.249693	9.64102	-4.77689	3.0367e-06	0.00741001	4.29946	CLEC2D	Down
0.202191	7.98459	4.74543	3.50325e-06	0.00777495	4.16749	XAB2	Up
0.199945	8.93797	4.718	3.96578e-06	0.00841487	4.05302	HS.373705	Up
0.145498	7.54512	4.64045	5.61453e-06	0.0105387	3.73237	GDPD5	Up
0.237045	7.26577	4.65507	5.26013e-06	0.0105387	3.79248	LOC648226	Up
0.174263	7.32651	4.64893	5.4063e-06	0.0105387	3.76721	PNMA3	Up
0.205678	7.68246	4.58578	7.15457e-06	0.012932	3.50903	GCC2	Up
-0.444877	9.3043	-4.5601	8.01134e-06	0.0139635	3.40488	IRF5	Down
-0.393749	8.65722	-4.54609	8.51959e-06	0.0143373	3.34825	FOLR3	Down
0.179302	7.96716	4.44984	1.29486e-05	0.0210644	2.96323	HS.46689	Up
0.140835	7.04848	4.42985	1.41123e-05	0.0222169	2.88416	HS.561759	Up
0.197489	7.18543	4.41119	1.52886e-05	0.0227451	2.81062	CPA5	Up
0.151526	7.11725	4.38897	1.68129e-05	0.0241329	2.72335	GSTT1	Up
-0.132235	8.07999	-4.35217	1.96613e-05	0.0274152	2.57972	HS.374278	Down
-0.248147	8.80642	-4.33169	2.14412e-05	0.0290665	2.50023	HS.282800	Down
0.0994102	6.84683	4.30135	2.43652e-05	0.0321377	2.38302	LOC648453	Up
0.542095	9.99773	4.20922	3.57658e-05	0.0447558	2.03152	MYOM2	Up
-0.359327	10.3422	-4.17583	4.10391e-05	0.0477236	1.90573	EEF1G	Down
-0.154159	7.83516	-4.17564	4.10711e-05	0.0477236	1.90501	P2RX1	Down
0.0975483	7.22864	4.18481	3.95518e-05	0.0477236	1.93948	PIGL	Up
0.316845	7.94867	4.13513	4.84708e-05	0.0550122	1.75361	KRT72	Not sig
0.102786	8.1302	4.08263	5.99685e-05	0.0609425	1.55926	AOF2	Not sig
0.131361	7.99357	4.08082	6.04071e-05	0.0609425	1.55261	FAM83H	Not sig
0.218959	7.59964	4.07764	6.11885e-05	0.0609425	1.54088	KRT73	Not sig
0.137498	7.42462	4.08793	5.86997e-05	0.0609425	1.57878	MT1E	Not sig
-0.347243	7.53079	-4.02668	7.50624e-05	0.0732563	1.35452	BTNL3	Not sig
0.128901	7.77733	4.01721	7.79507e-05	0.0732563	1.32011	MT1F	Not sig
-0.217002	9.17132	-4.0049	8.18637e-05	0.075381	1.27549	ABCA1	Not sig
-0.125224	7.08162	-3.99651	8.46369e-05	0.0764914	1.24514	ZNF595	Not sig
-0.13468	7.19515	-3.97807	9.10481e-05	0.0782527	1.17866	FOXK2	Not sig
0.111516	8.37891	3.97711	9.13961e-05	0.0782527	1.17518	TFB1M	Not sig
-0.181102	7.56476	-3.94486	0.000103778	0.087322	1.05956	HS.571875	Not sig
-0.149065	7.69233	-3.93531	0.000107739	0.0891181	1.0255	MASTL	Not sig
0.126161	7.14072	3.86724	0.000140429	0.11235	0.784696	LOC441763	Not sig
0.100978	7.15794	3.82794	0.000163374	0.115257	0.647355	FLJ40722	Not sig
-0.171329	8.42343	-3.84141	0.000155138	0.115257	0.694282	HIST1H2BD	Not sig
-0.197936	7.50673	-3.83411	0.000159551	0.115257	0.668835	HS.153034	Not sig
0.184727	8.99978	3.82884	0.000162814	0.115257	0.650469	HS.447508	Not sig
0.127346	12.1271	3.82486	0.000165317	0.115257	0.636631	LOC645899	Not sig
0.180486	7.75774	3.83077	0.000161611	0.115257	0.657198	LSM11	Not sig
-0.196452	8.68288	-3.82768	0.00016354	0.115257	0.646437	NHS	Not sig
0.138656	7.43516	3.84176	0.000154932	0.115257	0.69549	THEM4	Not sig
-0.461155	7.73054	-3.81451	0.000172003	0.117241	0.600682	LOC440030	Not sig
0.231688	9.08194	3.81304	0.000172968	0.117241	0.595606	PASK	Not sig
-0.0744025	12.0663	-3.8087	0.000175862	0.11757	0.580565	LOC387820	Not sig
-0.298174	11.3279	-3.7884	0.00019001	0.125312	0.510432	PROK2	Not sig
-0.110876	7.50234	-3.77878	0.000197088	0.127854	0.477299	HS.196073	Not sig
-0.243939	10.2724	-3.7761	0.000199105	0.127854	0.468079	SLC11A1	Not sig
-0.3543	9.90779	-3.76877	0.00020472	0.129753	0.44289	S100P	Not sig
0.0953096	7.84621	3.76244	0.000209685	0.131196	0.421189	ZBTB9	Not sig
-0.156983	7.07277	-3.75735	0.00021376	0.132052	0.403764	LOC654055	Not sig
0.107721	6.89835	3.74323	0.000225461	0.13754	0.355526	AQP10	Not sig
0.101159	9.68205	3.73755	0.000230335	0.138778	0.336172	CCT8	Not sig
0.169532	7.98418	3.73261	0.000234657	0.139658	0.319354	APBA2	Not sig
-0.0907546	6.84935	-3.71912	0.000246848	0.145143	0.273541	HS.571151	Not sig
0.128929	9.57144	3.71298	0.000252597	0.146756	0.252722	GPR89B	Not sig
-0.159373	7.52829	-3.7076	0.000257726	0.147974	0.234545	SPAG1	Not sig
0.186697	9.48853	3.70018	0.000264978	0.150369	0.20946	C21ORF2	Not sig
0.130731	10.2057	3.68861	0.000276665	0.155197	0.170455	NHP2L1	Not sig
-0.165172	8.29194	-3.65545	0.000312906	0.165987	0.0592819	CD83	Not sig
0.107344	10.984	3.66733	0.000299431	0.165987	0.0990261	CNOT1	Not sig
0.29783	8.42442	3.65604	0.000312226	0.165987	0.0612475	HS.508682	Not sig
-0.22264	7.64638	-3.66005	0.000307626	0.165987	0.0746451	HS.545796	Not sig
0.104197	7.09878	3.65596	0.00031231	0.165987	0.0610053	ZNF71	Not sig
0.110934	7.28588	3.64231	0.000328463	0.172365	0.0154914	HS.543249	Not sig
-0.18532	8.92456	-3.63632	0.000335799	0.17434	-0.00443762	HCG27	Not sig
-0.11855	9.27947	-3.61141	0.00036798	0.187068	-0.0869727	ERLIN2	Not sig
-0.0967178	7.10421	-3.61166	0.000367643	0.187068	-0.0861463	FHDC1	Not sig
0.0943619	7.01584	3.59482	0.000390994	0.196718	-0.141647	TTN	Not sig
-0.109618	7.59752	-3.58755	0.000401511	0.197929	-0.165563	STK38L	Not sig
-0.0873371	12.9805	-3.58843	0.000400221	0.197929	-0.162663	TMBIM4	Not sig
0.149722	8.03531	3.58349	0.000407496	0.19887	-0.17889	TMEM8	Not sig
-0.0658991	6.92568	-3.57841	0.000415091	0.200571	-0.195523	HIST1H4J	Not sig
0.0743695	6.87163	3.57079	0.000426748	0.204182	-0.220462	LOC96610	Not sig
0.118617	11.2199	3.56393	0.000437501	0.207295	-0.242867	FXYD5	Not sig
-0.228434	8.41215	-3.53298	0.000489279	0.227412	-0.343506	LOC401233	Not sig
0.102164	7.11256	3.53472	0.00048622	0.227412	-0.337867	NBL1	Not sig
-0.149794	8.41647	-3.51359	0.000524591	0.239708	-0.406156	ALCAM	Not sig
-0.0909473	8.23926	-3.51308	0.000525556	0.239708	-0.407808	HS.369017	Not sig
-0.309005	9.02567	-3.4887	0.000573406	0.252836	-0.486089	C19ORF59	Not sig
0.131304	7.30139	3.49135	0.000568016	0.252836	-0.477607	KCNA5	Not sig
-0.0983753	7.07587	-3.48789	0.000575064	0.252836	-0.488681	LOC728519	Not sig
-0.144923	10.0659	-3.48911	0.000572586	0.252836	-0.484804	TMEM71	Not sig
-0.0592132	6.69079	-3.48256	0.00058609	0.252973	-0.505734	LOC648814	Not sig
0.102184	7.66468	3.4823	0.000586649	0.252973	-0.50659	POLR2J4	Not sig
0.101987	7.30327	3.46889	0.000615283	0.26111	-0.549367	MYL5	Not sig
0.0551137	6.66197	3.45843	0.000638527	0.263543	-0.582637	HS.317399	Not sig
-0.205969	7.93069	-3.45637	0.000643205	0.263543	-0.589185	SLC22A4	Not sig
-0.156905	9.37309	-3.45868	0.000637971	0.263543	-0.581856	ST3GAL6	Not sig
-0.260088	7.41887	-3.44385	0.00067231	0.271163	-0.628876	TMEM176A	Not sig
0.0754334	6.76504	3.43304	0.000698422	0.277114	-0.663034	LOC650132	Not sig
0.0930273	7.34709	3.4267	0.000714181	0.281082	-0.683031	PRKAG2	Not sig
-0.172283	8.34789	-3.4225	0.000724793	0.282977	-0.696248	COL18A1	Not sig
0.105754	7.70868	3.41993	0.000731365	0.283276	-0.704334	GPRIN3	Not sig
0.0942776	8.01658	3.41308	0.000749155	0.287882	-0.725863	SAT2	Not sig
-0.185807	7.99721	-3.41075	0.000755297	0.287975	-0.733176	VNN1	Not sig
0.123766	7.63198	3.40527	0.000769921	0.291275	-0.750349	JMJD1B	Not sig
0.0967759	7.01706	3.40229	0.000777993	0.292064	-0.759687	HS.481464	Not sig
-0.0962318	8.63647	-3.39515	0.000797638	0.292685	-0.782011	LOC219854	Not sig
-0.153555	10.4788	-3.39683	0.000792974	0.292685	-0.776762	SVIL	Not sig
0.108145	7.96047	3.39091	0.000809507	0.294824	-0.795232	C14ORF122	Not sig
0.0861841	8.00354	3.37882	0.000844319	0.30425	-0.832906	URM1	Not sig
-0.118538	8.20314	-3.36589	0.000883071	0.312589	-0.87304	ATP6V1C1	Not sig
0.183349	8.8727	3.36562	0.000883908	0.312589	-0.873887	GOLGA8B	Not sig
0.115395	12.1232	3.36026	0.000900487	0.316162	-0.890502	RPLP2	Not sig
0.178114	7.9377	3.35783	0.000908077	0.316549	-0.898004	HS.535044	Not sig
0.0784233	6.99904	3.35021	0.000932321	0.322696	-0.921553	HS.46555	Not sig
-0.0987321	10.0412	-3.34206	0.000958926	0.326832	-0.946693	ADRB2	Not sig
-0.0496038	6.77727	-3.32508	0.00101659	0.342157	-0.998847	FAM82A	Not sig
0.106176	7.9126	3.31867	0.0010392	0.347128	-1.01848	CNOT2	Not sig
-0.101523	12.5227	-3.31688	0.00104559	0.347128	-1.02395	NCOA4	Not sig
0.0823604	6.95995	3.30834	0.00107663	0.35479	-1.05006	WASF3	Not sig
0.114439	7.22394	3.30121	0.00110317	0.358919	-1.07178	LOC729602	Not sig
0.134193	7.9605	3.28836	0.00115255	0.372503	-1.11083	PDE9A	Not sig
-0.240872	9.89658	-3.28251	0.0011757	0.372583	-1.12856	HSPA6	Not sig
0.0964445	7.45824	3.28286	0.00117431	0.372583	-1.1275	MRPL54	Not sig
0.119284	10.0677	3.2863	0.00116067	0.372583	-1.11709	NECAP2	Not sig
0.203286	8.066	3.27963	0.00118727	0.373821	-1.13729	BBS4	Not sig
0.169216	8.54808	3.26843	0.00123325	0.383352	-1.17114	LOC654191	Not sig
-0.152039	8.85614	-3.26467	0.00124907	0.385814	-1.1825	TMEM55A	Not sig
0.0603898	6.81106	3.25167	0.00130515	0.400599	-1.22161	HS.571821	Not sig
-0.271895	8.74785	-3.24815	0.00132071	0.402841	-1.23216	CFD	Not sig
0.178244	7.60398	3.2413	0.00135154	0.409684	-1.25269	GNB5	Not sig
-0.147391	9.76098	-3.23652	0.00137348	0.41149	-1.26702	PIGA	Not sig
-0.154567	8.00531	-3.23632	0.00137436	0.41149	-1.26759	RRP12	Not sig
-0.0730609	6.95865	-3.2306	0.00140106	0.416927	-1.28471	HS.539562	Not sig
0.0806339	7.4459	3.21582	0.00147215	0.431603	-1.32872	RBM4	Not sig
0.170678	8.39338	3.21029	0.00149962	0.435631	-1.34515	LOC653316	Not sig
0.132589	7.81969	3.2023	0.00154017	0.442146	-1.36886	SF3A1	Not sig
-0.167202	8.87511	-3.19023	0.00160326	0.450245	-1.40452	HS.572219	Not sig
-0.278046	9.21917	-3.18888	0.0016105	0.450245	-1.40852	LILRA3	Not sig
-0.0628708	6.92893	-3.18834	0.00161338	0.450245	-1.41011	LOC283683	Not sig
-0.129188	8.01138	-3.18813	0.00161451	0.450245	-1.41073	NAB1	Not sig
-0.0813062	7.052	-3.19389	0.00158391	0.450245	-1.39374	NAP1L3	Not sig
-0.14903	8.58482	-3.17742	0.00167288	0.459861	-1.44226	CTPS2	Not sig
0.0838384	7.03409	3.17664	0.00167726	0.459861	-1.44458	NAT8B	Not sig
0.0769087	7.05689	3.17234	0.00170129	0.461268	-1.4572	PLAC8L1	Not sig
-0.111753	8.23221	-3.17384	0.00169287	0.461268	-1.4528	PPP1R3D	Not sig
-0.102792	7.71593	-3.16981	0.00171557	0.462569	-1.46462	NFIL3	Not sig
0.132962	8.06633	3.16471	0.00174476	0.467854	-1.47959	CD320	Not sig
0.0969353	7.50261	3.14505	0.00186146	0.473151	-1.537	CCDC18	Not sig
0.0873563	10.6583	3.1451	0.00186118	0.473151	-1.53686	CDC37	Not sig
0.127026	8.05386	3.15168	0.00182131	0.473151	-1.51766	FAM50B	Not sig
0.116982	8.76449	3.14712	0.00184886	0.473151	-1.53097	GLA	Not sig
-0.107514	6.84078	-3.1454	0.00185933	0.473151	-1.53598	HRK	Not sig
0.111984	7.2981	3.15247	0.0018166	0.473151	-1.51537	HS.28170	Not sig
0.152402	9.63511	3.14531	0.0018599	0.473151	-1.53625	INPPL1	Not sig
-0.215872	7.59108	-3.1499	0.00183205	0.473151	-1.52287	RNASE2	Not sig
-0.0474365	6.81405	-3.14208	0.00187973	0.475158	-1.54565	ME1	Not sig
-0.157587	7.54826	-3.13807	0.00190468	0.476688	-1.55733	LOC652755	Not sig
0.0947983	10.342	3.13194	0.00194329	0.48387	-1.57511	SAPS2	Not sig
-0.0846326	7.09103	-3.12852	0.00196519	0.48684	-1.58504	NOV	Not sig
0.0817237	7.33212	3.12386	0.00199538	0.489349	-1.59854	HS.145444	Not sig
0.11723	7.74716	3.11292	0.00206793	0.497148	-1.63015	LOC642033	Not sig
0.123288	8.30051	3.1086	0.00209726	0.499281	-1.64262	TAP2	Not sig
0.183934	8.11844	3.1068	0.00210957	0.499774	-1.6478	LOC645362	Not sig
0.0906773	8.5046	3.09691	0.00217854	0.513621	-1.67625	ICMT	Not sig
0.235404	8.89144	3.09313	0.00220537	0.517447	-1.68708	HCG4	Not sig
-0.129839	8.15335	-3.08755	0.00224564	0.518403	-1.70307	FEM1C	Not sig
0.110381	8.00998	3.08596	0.00225727	0.518403	-1.70764	GPX7	Not sig
0.225128	8.34646	3.08524	0.00226256	0.518403	-1.70971	HS.548403	Not sig
0.07314	7.67043	3.08617	0.0022557	0.518403	-1.70703	MSL2L1	Not sig
-0.0916016	7.23923	-3.08924	0.00223337	0.518403	-1.69823	SPIRE1	Not sig
0.166976	8.56621	3.08049	0.00229754	0.521521	-1.72327	TEAD2	Not sig
-0.260867	8.89569	-3.07125	0.0023672	0.52512	-1.74966	GPR177	Not sig
0.044427	6.75534	3.07318	0.00235249	0.52512	-1.74415	LOC644824	Not sig
0.0721952	6.86444	3.0722	0.00235993	0.52512	-1.74694	LOC652726	Not sig
0.0729731	8.51062	3.07488	0.0023396	0.52512	-1.7393	NRF1	Not sig
0.0648344	6.9021	3.0714	0.00236606	0.52512	-1.74924	SLC7A3	Not sig
0.0939098	7.1945	3.06827	0.00239003	0.525408	-1.75814	LOC649422	Not sig
-0.120327	7.71964	-3.06957	0.00238	0.525408	-1.75442	ZNF16	Not sig
-0.0967096	10.0164	-3.06417	0.00242185	0.526101	-1.76982	FEZ2	Not sig
0.10699	7.52382	3.06546	0.00241175	0.526101	-1.76613	GPM6B	Not sig
-0.10297	7.57946	-3.06107	0.00244609	0.526101	-1.77861	HS.543241	Not sig
0.0576975	6.86311	3.06095	0.00244708	0.526101	-1.77897	HS.582445	Not sig
0.113145	9.54983	3.0624	0.00243565	0.526101	-1.77484	SLA2	Not sig
-0.0850892	7.97991	-3.05687	0.00247937	0.530704	-1.79054	TMEM188	Not sig
0.147549	8.52482	3.05231	0.00251591	0.536175	-1.80346	C22ORF34	Not sig
-0.0938863	8.07052	-3.04485	0.00257691	0.542707	-1.8246	HS.418279	Not sig
0.100153	9.66996	3.03899	0.00262572	0.542707	-1.84115	NDUFB11	Not sig
-0.0860047	10.3887	-3.03802	0.00263386	0.542707	-1.84388	NECAP1	Not sig
0.116749	8.18866	3.03782	0.00263552	0.542707	-1.84444	SYS1	Not sig
0.0780769	7.39582	3.03527	0.00265713	0.544857	-1.85164	RDH13	Not sig
-0.108798	8.37274	-3.0224	0.0027685	0.553734	-1.88783	ADHFE1	Not sig
0.0995865	8.38926	3.02523	0.00274369	0.553734	-1.8799	CECR7	Not sig
-0.109039	8.70231	-3.02299	0.00276333	0.553734	-1.88619	GNAI3	Not sig
0.048612	6.83674	3.02402	0.00275428	0.553734	-1.88329	HS.539643	Not sig
0.10297	8.73449	3.01435	0.00284036	0.557251	-1.91041	CD96	Not sig
0.2038	10.0152	3.01081	0.00287245	0.557251	-1.92031	DDIT4	Not sig
-0.0883742	9.50443	-3.01199	0.00286177	0.557251	-1.91703	EPS15	Not sig
0.0963568	7.30363	3.01367	0.00284647	0.557251	-1.91231	GUSBL2	Not sig
0.0467206	6.7859	3.01409	0.00284273	0.557251	-1.91115	HS.156525	Not sig
-0.0515057	6.71899	-3.01628	0.00282294	0.557251	-1.90499	HS.559708	Not sig
-0.0761019	8.12127	-3.00902	0.00288885	0.557251	-1.92532	HS.561747	Not sig
0.0505695	6.75598	3.00952	0.00288425	0.557251	-1.92392	MT3	Not sig
-0.0906843	7.19021	-3.0185	0.00280314	0.557251	-1.89879	SPRY2	Not sig
0.114959	7.29453	3.00517	0.00292433	0.561874	-1.93607	LPCAT2	Not sig
0.0839783	8.72771	3.00247	0.00294954	0.564496	-1.94363	DDX24	Not sig
-0.133391	8.18807	-2.99697	0.00300136	0.569942	-1.95896	CYP4V2	Not sig
0.107463	7.55549	2.99788	0.00299272	0.569942	-1.95643	HOXC4	Not sig
0.0455165	6.79091	2.99264	0.00304278	0.570552	-1.97103	HS.539130	Not sig
-0.0585293	6.80284	-2.99536	0.00301668	0.570552	-1.96345	LOC652242	Not sig
0.0931622	7.11593	2.99054	0.00306302	0.570552	-1.97686	NFXL1	Not sig
-0.0678699	6.91763	-2.99119	0.00305673	0.570552	-1.97505	NR2E1	Not sig
0.12427	6.99677	2.99228	0.00304622	0.570552	-1.97202	ZKSCAN1	Not sig
-0.175852	8.26292	-2.98692	0.00309819	0.57057	-1.98691	GARNL4	Not sig
-0.15611	8.20087	-2.98486	0.00311839	0.571819	-1.99262	CHCHD2	Not sig
-0.0801132	7.12628	-2.98385	0.00312841	0.571819	-1.99545	PRDM10	Not sig
0.0765099	6.95241	2.9797	0.00316961	0.575042	-2.00695	HS.575542	Not sig
-0.188994	7.98796	-2.97992	0.00316738	0.575042	-2.00634	PGLYRP1	Not sig
0.0562055	6.6633	2.97706	0.003196	0.575552	-2.01425	HS.580577	Not sig
-0.09349	7.91455	-2.97808	0.00318583	0.575552	-2.01144	PGM2	Not sig
-0.13531	8.18951	-2.97349	0.00323218	0.575693	-2.02414	PYGL	Not sig
-0.145562	6.70028	-2.97374	0.00322959	0.575693	-2.02344	RNASE3	Not sig
-0.0838496	10.5285	-2.97358	0.00323122	0.575693	-2.02388	UBE2D3	Not sig
0.138331	8.76447	2.97197	0.00324764	0.576344	-2.02834	LTA	Not sig
-0.0920172	8.32245	-2.96416	0.00332824	0.588507	-2.04989	PFAS	Not sig
-0.0841813	10.1254	-2.95804	0.00339282	0.59352	-2.06677	G3BP2	Not sig
0.0478921	6.85508	2.95801	0.00339307	0.59352	-2.06684	HS.98684	Not sig
0.195886	8.28141	2.95023	0.0034767	0.604031	-2.08822	CLDND2	Not sig
0.0531701	6.92085	2.94177	0.00356974	0.607018	-2.11141	CLEC4C	Not sig
0.0612045	7.15494	2.94635	0.0035191	0.607018	-2.09887	LOC730273	Not sig
-0.0923936	10.0708	-2.9427	0.00355943	0.607018	-2.10887	MYB	Not sig
0.0748149	7.63703	2.94412	0.00354369	0.607018	-2.10498	PPP2R5D	Not sig
0.103215	7.70315	2.94517	0.00353209	0.607018	-2.1021	TARBP1	Not sig
-0.135576	8.26676	-2.94059	0.00358293	0.607144	-2.11465	PTPRO	Not sig
0.0815862	7.91776	2.93368	0.00366095	0.608048	-2.13355	CCDC97	Not sig
0.11603	8.97921	2.9332	0.00366643	0.608048	-2.13487	DPP7	Not sig
0.0762371	6.89133	2.93549	0.00364032	0.608048	-2.1286	GSTM3	Not sig
-0.091992	7.28275	-2.92625	0.00374652	0.608048	-2.15382	HS.224418	Not sig
-0.160264	7.42533	-2.93493	0.00364673	0.608048	-2.13014	HS.543100	Not sig
0.0808921	7.57709	2.92665	0.00374188	0.608048	-2.15274	INTS5	Not sig
-0.130797	8.60148	-2.9238	0.00377515	0.608048	-2.1605	KBTBD7	Not sig
-0.132823	10.3148	-2.93691	0.00362433	0.608048	-2.12473	LOC653381	Not sig
0.099584	7.4516	2.92679	0.00374021	0.608048	-2.15234	LOC728653	Not sig
-0.101177	8.00556	-2.92434	0.00376877	0.608048	-2.15902	PTGER4	Not sig
-0.109724	7.93185	-2.92569	0.00375305	0.608048	-2.15535	TANK	Not sig
0.0874271	7.31608	2.92644	0.00374424	0.608048	-2.15329	ZNF264	Not sig
-0.12411	9.04308	-2.91741	0.00385068	0.613732	-2.17787	CCPG1	Not sig
-0.086695	7.0939	-2.91574	0.00387067	0.613732	-2.18241	EPN2	Not sig
-0.126671	8.32309	-2.91552	0.00387332	0.613732	-2.18301	EXOC3	Not sig
0.0527454	6.86665	2.91811	0.00384232	0.613732	-2.17596	LOC393076	Not sig
0.0688208	7.00201	2.91191	0.00391679	0.617857	-2.19279	HS.368271	Not sig
-0.15338	11.5298	-2.91084	0.00392979	0.617857	-2.19569	RGS2	Not sig
0.15072	7.55263	2.91022	0.00393733	0.617857	-2.19737	VWCE	Not sig
0.0723214	7.34073	2.90668	0.00398076	0.62267	-2.20698	LOC653829	Not sig
0.165023	8.57206	2.89754	0.00409463	0.632374	-2.23169	ERAP2	Not sig
0.0470161	6.70732	2.89871	0.00407988	0.632374	-2.22853	HS.537599	Not sig
-0.124209	8.05795	-2.89829	0.0040851	0.632374	-2.22965	SLC15A2	Not sig
0.0525755	6.9239	2.89622	0.00411136	0.632955	-2.23526	APOBEC3C	Not sig
0.069871	7.22606	2.89226	0.00416177	0.637587	-2.24593	SARM1	Not sig
0.123688	7.44491	2.88972	0.00419437	0.637689	-2.25276	C15ORF28	Not sig
-0.0580686	6.7706	-2.89038	0.00418596	0.637689	-2.251	PROM1	Not sig
-0.0797829	7.27781	-2.88739	0.00422461	0.638109	-2.25905	HS.336593	Not sig
0.0581515	6.63875	2.88648	0.00423637	0.638109	-2.26148	LOC642341	Not sig
-0.0707264	7.0848	-2.88701	0.00422956	0.638109	-2.26007	RILPL1	Not sig
0.147481	9.09082	2.88398	0.00426911	0.641063	-2.26822	PRR5	Not sig
-0.147181	9.20089	-2.8684	0.00447788	0.650852	-2.30998	C4ORF18	Not sig
0.0930738	11.1351	2.87635	0.00437016	0.650852	-2.28869	CCND3	Not sig
0.120743	9.8866	2.86484	0.00452692	0.650852	-2.31951	GMEB2	Not sig
-0.0918083	8.74966	-2.87026	0.00445256	0.650852	-2.30503	GNA13	Not sig
0.131731	7.71931	2.86972	0.00445992	0.650852	-2.30647	HS.567464	Not sig
-0.0605718	6.94626	-2.86375	0.00454197	0.650852	-2.32241	KISS1R	Not sig
0.0616546	7.077	2.87706	0.00436074	0.650852	-2.2868	LOC642083	Not sig
0.0974221	13.2813	2.87247	0.00442244	0.650852	-2.29909	LOC646195	Not sig
0.148603	10.7603	2.86238	0.00456102	0.650852	-2.32607	LOC728888	Not sig
-0.117172	7.52964	-2.87094	0.0044432	0.650852	-2.30319	LPAR1	Not sig
0.0429986	6.68549	2.87412	0.00440024	0.650852	-2.29469	OR10Q1	Not sig
-0.109644	9.40019	-2.86257	0.00455839	0.650852	-2.32556	YIPF5	Not sig
-0.108161	8.42792	-2.86121	0.00457734	0.651148	-2.32919	ERO1L	Not sig
0.105735	7.624	2.85937	0.00460312	0.651148	-2.3341	HS.534437	Not sig
0.0456725	6.73366	2.85621	0.00464779	0.651178	-2.34254	HS.143075	Not sig
0.161932	8.11056	2.85616	0.00464844	0.651178	-2.34266	HS.193767	Not sig
0.110627	9.48828	2.85723	0.00463337	0.651178	-2.33982	ITGB7	Not sig
0.09782	7.79059	2.85558	0.00465671	0.651178	-2.34421	ST6GALNAC4	Not sig
0.0767704	7.12902	2.85244	0.00470147	0.65556	-2.35257	KIAA1394	Not sig
0.0668165	7.22705	2.85104	0.00472159	0.655841	-2.3563	FAH	Not sig
-0.133525	9.08123	-2.85043	0.00473037	0.655841	-2.35792	ZFYVE16	Not sig
-0.0778704	7.19786	-2.84797	0.00476581	0.658884	-2.36444	CDH12P	Not sig
-0.0687041	7.18513	-2.84309	0.004837	0.666836	-2.37739	CRISPLD1	Not sig
0.0880325	7.02739	2.83923	0.00489406	0.670418	-2.38763	C8ORF16	Not sig
-0.0879347	7.38388	-2.83862	0.00490314	0.670418	-2.38925	KIAA1468	Not sig
-0.107975	9.0533	-2.83269	0.00499211	0.676456	-2.40494	CAST	Not sig
-0.0856928	7.14123	-2.83086	0.00501978	0.676456	-2.40976	LOC441377	Not sig
0.105816	9.0163	2.83009	0.00503153	0.676456	-2.4118	TUFM	Not sig
0.068509	7.02638	2.81968	0.00519248	0.67808	-2.43927	CD8B	Not sig
0.0972711	8.3486	2.82562	0.00510006	0.67808	-2.42361	DGKQ	Not sig
0.0884232	7.52315	2.82602	0.00509394	0.67808	-2.42256	FLJ00312	Not sig
-0.117164	11.4257	-2.82415	0.00512278	0.67808	-2.42748	FRAT2	Not sig
0.230456	8.51111	2.82099	0.00517186	0.67808	-2.4358	HLA-DRB3	Not sig
-0.105312	9.04922	-2.82809	0.00506205	0.67808	-2.41708	MBOAT1	Not sig
-0.0909844	7.78099	-2.81942	0.00519644	0.67808	-2.43993	OPA1	Not sig
-0.0921385	7.84152	-2.82376	0.00512885	0.67808	-2.42852	PPM2C	Not sig
0.158984	9.50788	2.82132	0.00516672	0.67808	-2.43493	RPL13A	Not sig
0.0562493	6.93326	2.82743	0.00507223	0.67808	-2.41883	SGEF	Not sig
-0.0769172	6.81926	-2.82169	0.00516098	0.67808	-2.43396	TFF3	Not sig
0.0868284	7.62662	2.81505	0.00526549	0.67982	-2.45144	HS.302742	Not sig
0.139048	7.57588	2.81621	0.00524707	0.67982	-2.44839	HS.559008	Not sig
0.0541994	6.86782	2.81506	0.00526525	0.67982	-2.4514	LOC644829	Not sig
-0.106518	8.48113	-2.81721	0.00523122	0.67982	-2.44575	RHOB	Not sig
0.10318	10.652	2.80801	0.00537828	0.681048	-2.46992	CUTA	Not sig
0.04326	6.79319	2.81031	0.00534119	0.681048	-2.46388	DES	Not sig
-0.0722645	7.13947	-2.81143	0.00532322	0.681048	-2.46095	F12	Not sig
0.121768	8.87766	2.81058	0.00533686	0.681048	-2.46318	H2AFY2	Not sig
0.0872813	7.16895	2.80422	0.00543989	0.681048	-2.47984	HS.537695	Not sig
-0.0962713	7.44779	-2.80615	0.00540842	0.681048	-2.47479	HS.552025	Not sig
0.0467993	6.79944	2.80406	0.00544247	0.681048	-2.48025	HS.554717	Not sig
0.0414731	6.75243	2.80838	0.0053722	0.681048	-2.46893	HS.575889	Not sig
0.0952727	7.34654	2.8054	0.00542062	0.681048	-2.47675	TARP	Not sig
-0.0635868	6.85598	-2.79967	0.00551477	0.688274	-2.49175	LOC650681	Not sig
0.0681899	7.2185	2.7965	0.00556744	0.69036	-2.50003	HS.573709	Not sig
-0.173786	8.33242	-2.79614	0.00557347	0.69036	-2.50097	RFX2	Not sig
-0.0924072	7.74221	-2.79349	0.005618	0.693434	-2.5079	BTN2A1	Not sig
-0.0463233	6.69308	-2.79213	0.00564091	0.693434	-2.51144	HS.537685	Not sig
0.0704634	7.24437	2.79218	0.00564011	0.693434	-2.51132	MMRN1	Not sig
0.0448215	6.74005	2.78687	0.00573044	0.700909	-2.52515	HS.566000	Not sig
0.0504963	6.57424	2.78311	0.00579523	0.704164	-2.53493	LOC402483	Not sig
-0.179461	9.07599	-2.78143	0.00582434	0.705323	-2.53929	BAG5	Not sig
0.124045	8.83697	2.78043	0.00584169	0.705583	-2.54188	TDP1	Not sig
0.0420208	6.71946	2.77965	0.0058554	0.705583	-2.54392	ZNF679	Not sig
-0.0928226	7.3961	-2.76392	0.00613625	0.709639	-2.58466	CLEC1A	Not sig
0.108198	7.81435	2.77184	0.00599327	0.709639	-2.56416	FBLN2	Not sig
-0.0435465	6.76453	-2.76798	0.00606261	0.709639	-2.57416	HS.537663	Not sig
-0.103008	8.28527	-2.77438	0.00594819	0.709639	-2.5576	HS.553301	Not sig
0.0775145	7.31346	2.77585	0.00592212	0.709639	-2.55378	HS.554507	Not sig
0.168324	8.02771	2.77468	0.00594282	0.709639	-2.55681	HS.555947	Not sig
0.0504979	6.79778	2.76451	0.00612553	0.709639	-2.58314	HS.570912	Not sig
0.0468891	6.80078	2.76901	0.00604407	0.709639	-2.5715	LOC644338	Not sig
0.115533	8.19583	2.76447	0.00612621	0.709639	-2.58323	NPM3	Not sig
-0.0927307	8.0517	-2.76791	0.00606379	0.709639	-2.57433	RAB11FIP2	Not sig
-0.109932	8.17204	-2.77511	0.00593517	0.709639	-2.55569	RAP1B	Not sig
0.0534726	6.73528	2.76544	0.00610852	0.709639	-2.58072	REG4	Not sig
-0.0961348	9.90411	-2.76818	0.00605898	0.709639	-2.57364	SCAMP1	Not sig
-0.148455	9.87756	-2.769	0.00604417	0.709639	-2.57151	STX2	Not sig
0.0442186	6.83153	2.76198	0.00617175	0.712057	-2.58967	HS.544726	Not sig
0.0413876	6.82033	2.76062	0.00619662	0.71324	-2.59317	HS.552449	Not sig
-0.0905703	10.4516	-2.75876	0.00623092	0.7155	-2.59796	NIN	Not sig
-0.115717	9.0731	-2.75717	0.00626049	0.717209	-2.60208	CCDC90B	Not sig
-0.0575073	6.77935	-2.75625	0.00627764	0.717488	-2.60445	TMEM198	Not sig
-0.129074	10.1324	-2.75194	0.00635827	0.725006	-2.61554	HS.214235	Not sig
0.06426	6.75384	2.74917	0.0064107	0.729281	-2.62267	HS.128375	Not sig
-0.058313	6.80333	-2.74688	0.00645414	0.732515	-2.62853	HS.171204	Not sig
0.0816293	7.21825	2.74333	0.00652231	0.736174	-2.63765	EPHA1	Not sig
0.0653648	7.22247	2.74358	0.0065175	0.736174	-2.63701	HS.172749	Not sig
0.0750407	7.72264	2.74059	0.00657533	0.737692	-2.64468	HS.538962	Not sig
-0.0949297	7.32072	-2.74068	0.00657353	0.737692	-2.64444	ODF2L	Not sig
-0.121152	7.44492	-2.7369	0.00664741	0.744067	-2.65414	TGM3	Not sig
0.0611066	6.94566	2.73317	0.00672075	0.750556	-2.66366	HS.449276	Not sig
-0.134875	8.29748	-2.72914	0.00680112	0.750594	-2.67397	FCHO2	Not sig
-0.0469324	6.67819	-2.72984	0.0067871	0.750594	-2.67218	FLJ46257	Not sig
-0.0985314	7.21034	-2.72776	0.00682876	0.750594	-2.67749	HS.551358	Not sig
-0.0770772	7.00815	-2.72972	0.00678956	0.750594	-2.6725	HSD17B13	Not sig
-0.0759321	7.87465	-2.7306	0.00677191	0.750594	-2.67024	KIDINS220	Not sig
-0.071622	7.23562	-2.72894	0.00680513	0.750594	-2.67449	TSPYL6	Not sig
0.100294	8.53768	2.72628	0.00685852	0.751581	-2.68126	TSPAN4	Not sig
-0.0781937	7.45733	-2.7246	0.00689243	0.751581	-2.68554	UHRF1BP1L	Not sig
0.0908493	9.55478	2.7227	0.0069311	0.75336	-2.69039	TRIM44	Not sig
-0.0821125	7.6146	-2.7211	0.00696372	0.755224	-2.69446	LXN	Not sig
0.063144	6.72871	2.72032	0.00697962	0.755269	-2.69644	SLAMF9	Not sig
-0.0733944	10.2884	-2.71456	0.00709873	0.760395	-2.7111	CRKL	Not sig
-0.118789	8.56378	-2.71426	0.00710489	0.760395	-2.71185	MAP4K5	Not sig
-0.0487753	6.89217	-2.71641	0.00706025	0.760395	-2.70639	MUC5AC	Not sig
-0.100415	9.82594	-2.71485	0.00709264	0.760395	-2.71036	ZNF586	Not sig
0.118474	10.2561	2.7105	0.00718357	0.762851	-2.7214	CD247	Not sig
0.0595752	7.05315	2.71003	0.00719354	0.762851	-2.7226	HS.119225	Not sig
-0.0453649	6.71536	-2.70731	0.00725102	0.762851	-2.72949	HS.192280	Not sig
-0.0493985	6.76593	-2.7058	0.00728306	0.762851	-2.73331	KRTAP11-1	Not sig
-0.0759527	7.49435	-2.70765	0.00724382	0.762851	-2.72863	MYT1L	Not sig
-0.107265	7.45067	-2.70664	0.00726525	0.762851	-2.73119	OLIG1	Not sig
-0.119279	8.62193	-2.71036	0.00718661	0.762851	-2.72176	SENP7	Not sig
0.0478593	6.78203	2.70501	0.00729978	0.762851	-2.7353	SIGLEC15	Not sig
0.109382	9.88175	2.70303	0.00734229	0.765281	-2.74032	EOMES	Not sig
0.0787711	7.22402	2.70028	0.00740144	0.765281	-2.74727	HS.96360	Not sig
-0.107715	8.2578	-2.70069	0.00739252	0.765281	-2.74623	LINS1	Not sig
0.143453	9.60119	2.70157	0.00737352	0.765281	-2.744	SGSH	Not sig
0.0933201	7.32233	2.69879	0.0074336	0.766981	-2.75102	CDC42SE1	Not sig
-0.0875758	7.29214	-2.69754	0.00746089	0.768173	-2.7542	LOC440145	Not sig
0.0451351	6.81668	2.69672	0.0074788	0.768396	-2.75627	LOC643747	Not sig
-0.0710071	7.13823	-2.6917	0.0075889	0.774466	-2.76892	CLEC5A	Not sig
0.0877942	7.26749	2.69042	0.00761723	0.774466	-2.77214	IFT140	Not sig
0.0633427	6.87042	2.69087	0.00760727	0.774466	-2.77101	LOC728117	Not sig
0.0860739	8.29604	2.68842	0.00766166	0.777363	-2.77717	ZMYM3	Not sig
0.101708	9.4698	2.68413	0.00775779	0.784055	-2.78796	DDT	Not sig
-0.0862777	8.36821	-2.68405	0.00775974	0.784055	-2.78818	OSBPL11	Not sig
-0.0514893	6.875	-2.68167	0.00781342	0.786224	-2.79414	HS.540346	Not sig
0.192424	8.44153	2.68205	0.00780482	0.786224	-2.79319	IPO8	Not sig
0.118469	7.51834	2.67879	0.0078791	0.789503	-2.80137	AAK1	Not sig
0.0485994	6.87132	2.676	0.00794308	0.789503	-2.80837	GRM3	Not sig
-0.0415002	6.8169	-2.67771	0.00790375	0.789503	-2.80408	HS.574688	Not sig
-0.131086	7.69608	-2.67833	0.00788958	0.789503	-2.80252	ROPN1L	Not sig
-0.24014	10.9924	-2.67228	0.00802925	0.79483	-2.81769	LST1	Not sig
-0.151372	9.50899	-2.66881	0.00811036	0.801234	-2.82638	ANXA1	Not sig
0.0412192	6.90175	2.6681	0.00812685	0.801241	-2.82813	LOC649214	Not sig
0.128329	8.16992	2.6671	0.00815039	0.801943	-2.83063	VHL	Not sig
0.102451	7.63374	2.66521	0.0081951	0.802463	-2.83536	ASGR2	Not sig
-0.0476292	6.64935	-2.66375	0.00822984	0.802463	-2.83901	HS.537747	Not sig
-0.0936795	7.08276	-2.66341	0.00823789	0.802463	-2.83985	PHC2	Not sig
-0.0950867	8.24841	-2.66565	0.00818468	0.802463	-2.83426	RGS19	Not sig
0.0483376	6.95163	2.65985	0.00832304	0.804409	-2.84873	HS.565882	Not sig
0.0809383	7.03839	2.65913	0.00834029	0.804409	-2.85052	HS.569304	Not sig
0.0837296	7.6748	2.65943	0.00833309	0.804409	-2.84978	MGMT	Not sig
-0.0909745	8.68691	-2.66055	0.00830615	0.804409	-2.84698	PDPK1	Not sig
0.0489908	6.87632	2.66124	0.00828973	0.804409	-2.84527	TIMM44	Not sig
0.0596935	6.92303	2.65644	0.00840524	0.808807	-2.85722	LOC645232	Not sig
0.0649005	7.95251	2.65388	0.00846748	0.810272	-2.86359	MED19	Not sig
0.0941342	7.20576	2.65228	0.00850651	0.810973	-2.86756	HS.568669	Not sig
0.135354	9.45147	2.64884	0.00859124	0.815716	-2.87611	MYST3	Not sig
-0.0977916	10.1301	-2.64896	0.00858814	0.815716	-2.8758	SSBP2	Not sig
0.106402	9.79131	2.64505	0.00868529	0.815931	-2.8855	CABC1	Not sig
0.0501874	6.9475	2.64634	0.00865309	0.815931	-2.8823	FBXO15	Not sig
0.0464307	6.73075	2.64637	0.00865249	0.815931	-2.88224	KLHDC6	Not sig
-0.103923	7.49699	-2.64781	0.00861675	0.815931	-2.87867	KLHL2	Not sig
0.079507	7.87114	2.64471	0.00869381	0.815931	-2.88635	ST3GAL3	Not sig
0.0511582	6.91476	2.64016	0.00880815	0.817957	-2.89762	C8ORF32	Not sig
-0.148367	7.96488	-2.64129	0.00877958	0.817957	-2.89482	HS.551847	Not sig
-0.0449517	6.58065	-2.64048	0.00880003	0.817957	-2.89682	HS.565459	Not sig
0.167479	8.56437	2.63985	0.00881596	0.817957	-2.89838	SGSM1	Not sig
0.0989613	8.85598	2.64276	0.0087427	0.817957	-2.89119	UBR4	Not sig
0.0870548	9.84838	2.63806	0.00886123	0.820597	-2.9028	TRAF3IP3	Not sig
0.118624	12.0571	2.63641	0.00890338	0.822938	-2.90689	HS.554324	Not sig
-0.0475235	6.69405	-2.63525	0.00893304	0.824119	-2.90976	ZNF253	Not sig
-0.0427738	6.71649	-2.63451	0.0089519	0.824301	-2.91158	HS.566414	Not sig
-0.0864139	8.39464	-2.6316	0.00902695	0.827545	-2.91877	ALKBH4	Not sig
-0.203	9.7232	-2.63097	0.00904306	0.827545	-2.92031	HLA-F	Not sig
-0.0425456	6.70007	-2.63051	0.00905496	0.827545	-2.92144	ITIH5L	Not sig
0.0436068	6.7982	2.63216	0.00901234	0.827545	-2.91737	LOC642509	Not sig
0.0723921	6.93136	2.62805	0.00911896	0.830284	-2.92751	HS.518414	Not sig
0.157104	8.71996	2.62398	0.00922562	0.835321	-2.93753	HS.37648	Not sig
0.0573063	7.38043	2.62468	0.0092071	0.835321	-2.9358	PIGU	Not sig
0.0696837	7.65528	2.62437	0.00921545	0.835321	-2.93658	SLC41A1	Not sig
0.105108	7.70943	2.62189	0.00928078	0.835664	-2.94266	HS.143018	Not sig
0.0979893	10.379	2.62307	0.00924958	0.835664	-2.93976	LOC124446	Not sig
0.059579	7.15039	2.62202	0.00927744	0.835664	-2.94235	RNF187	Not sig
0.049829	6.63134	2.61629	0.00943039	0.844461	-2.95643	HS.120380	Not sig
0.0909055	8.84546	2.61543	0.00945329	0.844961	-2.95852	DAGLB	Not sig
-0.0735543	7.39299	-2.61385	0.00949611	0.845691	-2.96241	HPRT1	Not sig
-0.0779966	7.07571	-2.61321	0.00951347	0.845693	-2.96398	CYBB	Not sig
0.068861	7.31267	2.61252	0.00953201	0.845801	-2.96566	DFFA	Not sig
0.149295	8.93621	2.60961	0.00961134	0.849792	-2.97279	SNORD16	Not sig
-0.0762898	7.08603	-2.60856	0.00964006	0.850247	-2.97536	C17ORF91	Not sig
0.0445342	6.79108	2.60813	0.0096518	0.850247	-2.97641	GOLGA6	Not sig
0.046567	6.86742	2.6066	0.00969378	0.850874	-2.98014	LOC440895	Not sig
0.0514572	6.84798	2.60718	0.00967786	0.850874	-2.97873	SNORD36C	Not sig
-0.0691486	7.16506	-2.60494	0.00973971	0.851461	-2.98421	CLDN9	Not sig
-0.0999016	8.06727	-2.60487	0.00974149	0.851461	-2.98437	IFRD1	Not sig
-0.0418785	6.69491	-2.60339	0.00978256	0.852532	-2.98798	KRT28	Not sig
0.0627628	7.14366	2.59875	0.00991235	0.856199	-2.99932	GUCY1A3	Not sig
0.041829	6.87087	2.5997	0.0098856	0.856199	-2.997	HS.201858	Not sig
-0.047277	6.88285	-2.60035	0.0098674	0.856199	-2.99541	HS.566613	Not sig
-0.0549745	6.84421	-2.59974	0.00988456	0.856199	-2.99691	HS.569270	Not sig
-0.0983591	8.6675	-2.59888	0.00990849	0.856199	-2.99898	RNF19A	Not sig
-0.0607113	10.3549	-2.59779	0.00993939	0.857018	-3.00166	ARFGEF1	Not sig
0.085486	6.91321	2.59683	0.00996635	0.857827	-3.00399	NCAPG2	Not sig
0.0818559	7.3265	2.59609	0.00998737	0.858123	-3.0058	GRM2	Not sig
0.0896335	8.31375	2.59488	0.0100214	0.859524	-3.00873	C3ORF21	Not sig
-0.051627	6.96968	-2.59365	0.0100565	0.859524	-3.01173	LOC146439	Not sig
-0.0858412	7.63677	-2.59411	0.0100435	0.859524	-3.01062	SELT	Not sig
-0.0430916	6.77678	-2.59178	0.0101097	0.862561	-3.01627	DGAT2L3	Not sig
-0.0400476	6.80839	-2.59086	0.0101361	0.863306	-3.01851	PXDNL	Not sig
0.0627583	6.88852	2.58784	0.0102231	0.865403	-3.02586	CCDC24	Not sig
0.0752638	8.54111	2.5876	0.01023	0.865403	-3.02643	DNAJA4	Not sig
0.105507	9.82776	2.58754	0.0102317	0.865403	-3.02658	EDF1	Not sig
-0.0466013	6.88674	-2.58803	0.0102177	0.865403	-3.0254	HS.541581	Not sig
0.093763	8.95953	2.58366	0.0103444	0.867421	-3.03599	BBS2	Not sig
-0.0846514	10.7855	-2.58599	0.0102766	0.867421	-3.03034	CAB39	Not sig
0.0415142	6.74281	2.58397	0.0103353	0.867421	-3.03523	WNT9A	Not sig
0.152218	8.31621	2.58386	0.0103386	0.867421	-3.03551	ZADH2	Not sig
-0.0844733	7.52524	-2.58272	0.010372	0.868243	-3.03828	PTS	Not sig
0.108585	8.07989	2.58052	0.0104365	0.872146	-3.0436	HS.574542	Not sig
-0.0427635	6.71757	-2.57907	0.0104794	0.874232	-3.04712	HS.542646	Not sig
-0.0518041	7.00061	-2.57836	0.0105002	0.874471	-3.04882	TMCC1	Not sig
0.0654188	7.49411	2.57694	0.0105423	0.876487	-3.05227	DKFZP586I1420	Not sig
-0.127365	7.54963	-2.57598	0.010571	0.876821	-3.0546	PMAIP1	Not sig
-0.077342	10.9384	-2.5756	0.0105823	0.876821	-3.05551	PURB	Not sig
0.0627942	7.21185	2.57091	0.0107227	0.886946	-3.06682	POLR1B	Not sig
-0.0536477	7.08845	-2.56689	0.0108444	0.889012	-3.07651	HS.544127	Not sig
0.0673975	6.81976	2.56675	0.0108486	0.889012	-3.07685	LOC442028	Not sig
0.0668367	6.923	2.56769	0.0108202	0.889012	-3.0746	LOC653194	Not sig
0.0724375	7.08476	2.56545	0.0108883	0.889012	-3.07998	SRC	Not sig
-0.122743	10.8524	-2.56432	0.0109232	0.889347	-3.08272	IFI30	Not sig
-0.11265	7.8286	-2.56352	0.0109475	0.889347	-3.08462	LOC729486	Not sig
0.0775154	7.52319	2.55626	0.0111726	0.899646	-3.10208	B3GAT3	Not sig
-0.0396958	6.8403	-2.55541	0.0111993	0.899646	-3.10413	HS.528268	Not sig
0.0892699	7.49459	2.55594	0.0111825	0.899646	-3.10284	SNTB2	Not sig
-0.0838763	10.895	-2.55639	0.0111686	0.899646	-3.10177	TLE4	Not sig
0.0848228	8.74702	2.55513	0.011208	0.899646	-3.1048	TMEM99	Not sig
-0.0580486	6.89694	-2.5543	0.0112341	0.900262	-3.10679	PPP1R12B	Not sig
-0.107819	9.05095	-2.55235	0.0112953	0.902204	-3.11145	AHCTF1	Not sig
0.0462527	6.82915	2.55261	0.0112872	0.902204	-3.11083	HS.583531	Not sig
0.0462187	6.79888	2.55148	0.011323	0.902914	-3.11354	HS.563252	Not sig
0.0520089	6.85516	2.5483	0.0114241	0.905271	-3.12116	GPR148	Not sig
-0.127616	8.79866	-2.54694	0.0114676	0.905591	-3.12442	FLJ20273	Not sig
0.0708537	8.07222	2.54721	0.0114587	0.905591	-3.12375	SLC5A6	Not sig
-0.0909271	7.4752	-2.54509	0.0115269	0.90587	-3.12883	IKIP	Not sig
-0.0650817	6.8841	-2.54574	0.011506	0.90587	-3.12728	RAP1GAP	Not sig
0.0711755	7.96973	2.54515	0.0115249	0.90587	-3.12869	SMARCB1	Not sig
-0.0730877	7.50329	-2.53421	0.0118816	0.908	-3.15479	C11ORF66	Not sig
0.0928443	7.58936	2.53249	0.0119383	0.908	-3.15886	CD3G	Not sig
0.0398259	6.80761	2.53431	0.0118782	0.908	-3.15454	DEFB32	Not sig
-0.0567801	7.03277	-2.53484	0.0118606	0.908	-3.15327	EID2	Not sig
-0.0868042	8.78007	-2.53453	0.011871	0.908	-3.15403	FBXO33	Not sig
-0.0659635	7.23322	-2.54192	0.0116293	0.908	-3.13641	HS.192784	Not sig
0.127319	8.52609	2.53874	0.0117327	0.908	-3.14399	HS.436134	Not sig
0.119886	7.60512	2.53703	0.0117888	0.908	-3.14807	HS.545615	Not sig
0.0424915	6.76163	2.53174	0.0119633	0.908	-3.16065	HS.547679	Not sig
0.0463447	6.77747	2.53928	0.0117152	0.908	-3.14271	HS.549918	Not sig
-0.0437842	6.87286	-2.53263	0.0119338	0.908	-3.15854	HS.552136	Not sig
-0.0463505	6.77625	-2.53804	0.0117554	0.908	-3.14565	HS.574771	Not sig
0.0414691	6.7847	2.53982	0.0116976	0.908	-3.14143	LOC728765	Not sig
-0.105954	8.77597	-2.54022	0.0116843	0.908	-3.14045	PPM1B	Not sig
0.0552001	6.81834	2.53187	0.0119591	0.908	-3.16035	PRR17	Not sig
0.0436979	6.90283	2.541	0.0116589	0.908	-3.13859	SLC16A7	Not sig
-0.0962923	8.15832	-2.53379	0.0118953	0.908	-3.15577	SMAD5	Not sig
0.101906	8.38531	2.53887	0.0117285	0.908	-3.14369	SPTBN1	Not sig
0.0931988	8.80664	2.53979	0.0116984	0.908	-3.14148	STAT5A	Not sig
0.0789514	8.13425	2.53641	0.0118089	0.908	-3.14953	TOMM34	Not sig
0.0573826	7.11334	2.52925	0.0120464	0.910059	-3.16657	C21ORF81	Not sig
-0.0780205	10.2274	-2.52934	0.0120435	0.910059	-3.16637	FAM120A	Not sig
0.0451519	6.68439	2.527	0.0121219	0.912939	-3.17192	HS.581525	Not sig
0.0417761	6.75434	2.52306	0.0122552	0.918723	-3.18127	CPLX3	Not sig
0.0579524	6.96712	2.50932	0.0127298	0.920087	-3.21375	ANKRD38	Not sig
0.0801832	9.48121	2.51693	0.0124648	0.920087	-3.19577	ATP5G1	Not sig
-0.0455189	6.99302	-2.50957	0.0127211	0.920087	-3.21317	BLM	Not sig
0.0691327	7.68186	2.51605	0.0124951	0.920087	-3.19785	HEATR2	Not sig
0.0399589	6.69134	2.50836	0.0127635	0.920087	-3.21602	HS.146888	Not sig
0.0824328	7.30894	2.51238	0.0126227	0.920087	-3.20653	HS.148130	Not sig
0.0416727	6.76028	2.50845	0.0127603	0.920087	-3.2158	HS.538483	Not sig
0.0738051	7.18685	2.51446	0.0125504	0.920087	-3.20162	HS.545220	Not sig
0.0461927	6.67436	2.5121	0.0126324	0.920087	-3.20719	HS.570204	Not sig
-0.0908738	8.13358	-2.51824	0.0124199	0.920087	-3.19269	L3MBTL3	Not sig
-0.0411467	6.83859	-2.50844	0.0127607	0.920087	-3.21582	LOC645123	Not sig
-0.0634709	6.98059	-2.51618	0.0124909	0.920087	-3.19756	LRRCC1	Not sig
-0.129408	8.75253	-2.5116	0.0126497	0.920087	-3.20836	RB1CC1	Not sig
-0.123312	8.31258	-2.51772	0.0124377	0.920087	-3.19392	RCBTB2	Not sig
0.0567817	6.90211	2.5183	0.0124176	0.920087	-3.19253	ROBO1	Not sig
-0.115329	9.13407	-2.51593	0.0124993	0.920087	-3.19814	SULT1A1	Not sig
0.0845217	10.2171	2.50986	0.0127107	0.920087	-3.21247	USP7	Not sig
-0.0797257	8.08022	-2.50837	0.012763	0.920087	-3.21598	VAV3	Not sig
0.0990941	10.1706	2.50767	0.0127879	0.920482	-3.21764	RUNX3	Not sig
0.0600336	6.88038	2.50584	0.0128526	0.92242	-3.22195	C4BPA	Not sig
0.0397591	6.77028	2.50619	0.0128401	0.92242	-3.22112	LOC646071	Not sig
-0.0923321	8.10108	-2.49425	0.013269	0.923776	-3.24918	APAF1	Not sig
-0.0465806	6.71443	-2.502	0.0129891	0.923776	-3.23098	B3GNT7	Not sig
-0.0442111	6.77259	-2.50053	0.013042	0.923776	-3.23445	CACNA1F	Not sig
-0.0932419	11.3039	-2.49755	0.0131492	0.923776	-3.24144	CTGLF3	Not sig
0.103644	9.72764	2.50167	0.0130009	0.923776	-3.23175	ENO2	Not sig
-0.076827	7.78595	-2.49609	0.0132021	0.923776	-3.24486	FAM45A	Not sig
0.0641508	7.27854	2.50167	0.0130009	0.923776	-3.23175	GALK2	Not sig
-0.0491423	6.89851	-2.49878	0.0131049	0.923776	-3.23856	HS.436863	Not sig
0.0501239	6.8059	2.49524	0.0132329	0.923776	-3.24685	HS.562490	Not sig
0.156413	9.92491	2.49484	0.0132476	0.923776	-3.2478	LDLRAP1	Not sig
0.039424	6.8916	2.49932	0.0130855	0.923776	-3.23729	LOC649355	Not sig
0.0799426	8.0073	2.50335	0.012941	0.923776	-3.22781	NAGPA	Not sig
0.100461	10.5119	2.50272	0.0129636	0.923776	-3.2293	RARRES3	Not sig
-0.0592965	7.30719	-2.49657	0.0131848	0.923776	-3.24374	ZNF20	Not sig
-0.0461554	6.73299	-2.49265	0.0133276	0.926531	-3.25293	HS.427844	Not sig
-0.0993479	10.5026	-2.49038	0.0134109	0.931002	-3.25825	SNRK	Not sig
-0.0849073	7.48387	-2.48918	0.0134552	0.932744	-3.26106	SLC25A32	Not sig
-0.088416	8.67282	-2.48742	0.0135202	0.935367	-3.26517	ARID4A	Not sig
0.213695	9.18612	2.48712	0.0135313	0.935367	-3.26588	GZMH	Not sig
-0.0698391	9.18605	-2.48134	0.0137474	0.935905	-3.27938	ACBD3	Not sig
0.0875472	7.89415	2.481	0.0137601	0.935905	-3.28017	FLJ39827	Not sig
0.109906	9.85696	2.48389	0.0136514	0.935905	-3.27341	HS.202577	Not sig
-0.114577	7.14426	-2.4856	0.0135877	0.935905	-3.26942	HS.49112	Not sig
0.0400532	6.9291	2.48	0.0137978	0.935905	-3.28251	HS.542928	Not sig
-0.0430393	6.79203	-2.48258	0.0137006	0.935905	-3.27648	HS.559741	Not sig
0.12058	8.40037	2.4793	0.0138241	0.935905	-3.28413	HS.581987	Not sig
-0.0624091	7.43319	-2.47912	0.0138309	0.935905	-3.28455	HS.582066	Not sig
0.0738506	8.03925	2.48009	0.0137944	0.935905	-3.28229	POLR2I	Not sig
0.044762	6.77755	2.48304	0.0136833	0.935905	-3.2754	POU3F4	Not sig
-0.0754509	7.60604	-2.48014	0.0137925	0.935905	-3.28218	SNAP29	Not sig
0.0489447	6.73735	2.47681	0.0139185	0.938211	-3.28993	LOC653088	Not sig
0.0477499	6.89032	2.47563	0.0139635	0.939347	-3.29268	FAM102B	Not sig
0.077049	7.51767	2.47503	0.0139865	0.939347	-3.29408	PHC1	Not sig
-0.0404555	6.66463	-2.46073	0.0145424	0.940533	-3.32727	AGXT2	Not sig
0.116789	9.51792	2.45755	0.0146685	0.940533	-3.33462	APRT	Not sig
0.0365401	6.76684	2.44909	0.0150092	0.940533	-3.35415	C20ORF10	Not sig
0.0605654	7.16787	2.45241	0.0148749	0.940533	-3.34651	CHST10	Not sig
0.0777629	7.57956	2.4574	0.0146744	0.940533	-3.33496	CLYBL	Not sig
0.0824045	7.48197	2.46197	0.0144935	0.940533	-3.32441	CRIM1	Not sig
-0.0478156	6.78566	-2.45594	0.014733	0.940533	-3.33836	CST4	Not sig
-0.0566311	7.09976	-2.45394	0.0148131	0.940533	-3.34297	DENND4A	Not sig
-0.070351	7.67587	-2.44971	0.014984	0.940533	-3.35272	DNTTIP1	Not sig
-0.0514585	6.71867	-2.47285	0.0140698	0.940533	-3.29914	FAM84A	Not sig
-0.0715007	8.0328	-2.44852	0.0150322	0.940533	-3.35546	GALC	Not sig
0.110522	10.9921	2.46156	0.0145097	0.940533	-3.32536	GAPDH	Not sig
-0.0462748	6.84206	-2.46249	0.0144727	0.940533	-3.32319	HS.129636	Not sig
-0.0636421	7.21959	-2.46014	0.0145658	0.940533	-3.32865	HS.206112	Not sig
0.0461929	6.82023	2.47028	0.0141691	0.940533	-3.30513	HS.370359	Not sig
-0.0492835	6.86417	-2.45722	0.0146818	0.940533	-3.33539	HS.539494	Not sig
0.0666305	6.90338	2.46642	0.0143188	0.940533	-3.31408	HS.542562	Not sig
0.123564	7.33364	2.45737	0.0146759	0.940533	-3.33505	HS.563486	Not sig
-0.0417932	6.82563	-2.47264	0.014078	0.940533	-3.29964	HS.571243	Not sig
-0.0806086	8.09958	-2.46671	0.0143075	0.940533	-3.31341	HTATIP2	Not sig
0.0835651	7.93422	2.45588	0.0147352	0.940533	-3.33848	KDELR2	Not sig
0.0580687	8.83049	2.44887	0.0150183	0.940533	-3.35467	LCMT1	Not sig
0.135581	8.78277	2.46984	0.0141859	0.940533	-3.30614	LOC442454	Not sig
0.0544148	7.10249	2.45017	0.0149653	0.940533	-3.35166	LOC643998	Not sig
0.0442099	6.78853	2.45247	0.0148722	0.940533	-3.34636	LOC645116	Not sig
-0.0446278	6.63141	-2.45901	0.0146104	0.940533	-3.33125	LOC652000	Not sig
-0.0596975	6.82896	-2.44859	0.0150295	0.940533	-3.3553	MCM3APAS	Not sig
-0.162932	8.67993	-2.46653	0.0143145	0.940533	-3.31383	MED24	Not sig
0.21529	10.9053	2.45114	0.0149258	0.940533	-3.34942	MT2A	Not sig
-0.0708942	9.44097	-2.46562	0.01435	0.940533	-3.31594	OTUD1	Not sig
-0.101987	7.84552	-2.45985	0.0145771	0.940533	-3.3293	OTUD6B	Not sig
-0.10912	9.69443	-2.47239	0.0140875	0.940533	-3.30021	P2RY13	Not sig
0.126243	7.80588	2.452	0.0148912	0.940533	-3.34744	PTPRC	Not sig
0.11768	12.3008	2.465	0.0143745	0.940533	-3.31739	RPS12	Not sig
0.0581649	6.85296	2.47238	0.0140882	0.940533	-3.30025	SHISA2	Not sig
0.125951	8.82505	2.47019	0.0141725	0.940533	-3.30534	SLFN5	Not sig
-0.0358437	6.86665	-2.46793	0.0142601	0.940533	-3.31059	SOSTDC1	Not sig
0.128029	7.8368	2.46256	0.0144701	0.940533	-3.32303	SPON2	Not sig
0.114256	8.44018	2.4547	0.0147826	0.940533	-3.34122	ST6GALNAC6	Not sig
0.0836302	8.11246	2.46865	0.0142321	0.940533	-3.30891	STAG3L2	Not sig
-0.130772	8.24763	-2.45595	0.0147323	0.940533	-3.33831	TCL1A	Not sig
0.111007	8.23657	2.46911	0.0142143	0.940533	-3.30785	TXK	Not sig
-0.0571965	12.0201	-2.45286	0.0148564	0.940533	-3.34545	TXNDC12	Not sig
-0.0888155	9.94207	-2.46503	0.0143731	0.940533	-3.31731	ZSWIM6	Not sig
0.103668	10.4077	2.44693	0.0150971	0.940977	-3.35912	EMD	Not sig
-0.087674	8.88621	-2.44763	0.0150688	0.940977	-3.35753	RHOT1	Not sig
-0.0573898	8.20132	-2.44638	0.0151197	0.94118	-3.36039	CDC26	Not sig
0.111704	10.4333	2.43983	0.0153902	0.94878	-3.37546	C6ORF48	Not sig
-0.0887372	7.88919	-2.44127	0.0153301	0.94878	-3.37214	CSAD	Not sig
-0.0435445	6.73534	-2.44094	0.015344	0.94878	-3.37291	HS.555388	Not sig
0.103765	8.15754	2.43919	0.0154167	0.94878	-3.37693	LOC440104	Not sig
-0.0377835	6.83453	-2.44025	0.0153726	0.94878	-3.37449	LOC652777	Not sig
-0.0755585	7.97512	-2.43958	0.0154005	0.94878	-3.37603	NBN	Not sig
-0.0834753	8.82188	-2.44046	0.0153639	0.94878	-3.37401	RNASEL	Not sig
0.0553228	6.83612	2.43741	0.0154911	0.949572	-3.38101	FLJ35776	Not sig
0.102808	10.5451	2.43791	0.01547	0.949572	-3.37985	HS.213061	Not sig
0.0376833	6.7308	2.43471	0.0156043	0.949572	-3.3872	HS.496897	Not sig
0.0420905	6.78085	2.43417	0.015627	0.949572	-3.38843	HS.573792	Not sig
0.106477	7.7916	2.43375	0.0156445	0.949572	-3.38938	LOC643713	Not sig
-0.074795	7.12849	-2.43504	0.0155904	0.949572	-3.38644	MAP7	Not sig
0.090829	8.84158	2.43285	0.0156825	0.949572	-3.39145	NAT10	Not sig
-0.0910003	8.26024	-2.43387	0.0156397	0.949572	-3.38913	RAB5A	Not sig
0.104596	9.72717	2.43428	0.0156225	0.949572	-3.38819	SAMD3	Not sig
0.076546	8.79502	2.4337	0.0156469	0.949572	-3.38951	UBE2G2	Not sig
-0.0686059	7.13562	-2.43035	0.0157888	0.950482	-3.39718	HS.568329	Not sig
0.0454979	6.64596	2.43033	0.0157896	0.950482	-3.39723	ODAM	Not sig
0.100059	9.53271	2.42975	0.0158144	0.950482	-3.39856	RSPRY1	Not sig
-0.050593	6.90599	-2.43022	0.0157941	0.950482	-3.39746	SPAG4L	Not sig
0.0703842	7.36684	2.42664	0.0159473	0.956507	-3.40566	GPAA1	Not sig
0.0418626	6.79349	2.42603	0.0159735	0.956507	-3.40705	HS.416810	Not sig
0.0695381	7.44906	2.425	0.0160178	0.957983	-3.4094	ANXA6	Not sig
-0.0939286	7.98395	-2.4198	0.0162433	0.958705	-3.42127	C15ORF37	Not sig
0.0746717	8.63577	2.42328	0.0160919	0.958705	-3.41332	C18ORF17	Not sig
0.0631208	7.36741	2.4221	0.0161432	0.958705	-3.41602	DUSP14	Not sig
-0.0552535	7.0118	-2.41895	0.0162802	0.958705	-3.42319	FLJ22639	Not sig
-0.0648425	7.23717	-2.42115	0.0161845	0.958705	-3.41819	HS.126108	Not sig
0.0427754	6.74696	2.42377	0.0160709	0.958705	-3.41221	HS.191637	Not sig
0.0430057	6.89915	2.41733	0.0163513	0.958705	-3.42689	HS.303934	Not sig
0.101122	9.18363	2.41714	0.0163593	0.958705	-3.4273	HS.481659	Not sig
0.0440354	6.90176	2.41895	0.0162802	0.958705	-3.42319	HS.537874	Not sig
0.152918	7.42532	2.42232	0.0161336	0.958705	-3.41552	KRT1	Not sig
-0.172509	7.89655	-2.42043	0.0162155	0.958705	-3.41981	MMP9	Not sig
0.0957083	8.76904	2.41704	0.0163638	0.958705	-3.42754	NDUFV1	Not sig
-0.097945	9.29957	-2.4185	0.0162999	0.958705	-3.42422	SLC38A2	Not sig
0.0839317	8.8853	2.41738	0.0163489	0.958705	-3.42677	TMC6	Not sig
-0.0613924	6.82049	-2.41246	0.0165661	0.959726	-3.43796	AIM1L	Not sig
-0.0752528	8.56979	-2.41548	0.0164323	0.959726	-3.43108	HPS5	Not sig
-0.0888604	10.1889	-2.41276	0.0165527	0.959726	-3.43727	HS.296031	Not sig
-0.0453813	7.00839	-2.41336	0.0165262	0.959726	-3.43591	HS.370872	Not sig
0.0637928	7.35239	2.40895	0.0167224	0.959726	-3.44592	HYOU1	Not sig
0.0908862	7.49729	2.41275	0.0165534	0.959726	-3.4373	IDI2	Not sig
-0.0421361	6.93786	-2.40926	0.0167086	0.959726	-3.44521	KCTD15	Not sig
-0.0383788	6.80611	-2.40945	0.0167	0.959726	-3.44478	LRRC31	Not sig
-0.0524056	6.84954	-2.40942	0.0167016	0.959726	-3.44486	MICAL2	Not sig
-0.0807409	7.89742	-2.41317	0.0165348	0.959726	-3.43635	SNX14	Not sig
0.0997142	7.67119	2.41172	0.0165989	0.959726	-3.43963	TBC1D3B	Not sig
0.0930321	7.39383	2.41436	0.0164819	0.959726	-3.43363	TSPAN9	Not sig
0.11527	9.4705	2.40774	0.0167769	0.959865	-3.44868	GTPBP6	Not sig
-0.0404161	6.77197	-2.40668	0.0168245	0.960673	-3.45107	HS.582720	Not sig
0.0833892	7.81137	2.40258	0.0170098	0.960747	-3.46036	ACD	Not sig
-0.146822	7.22157	-2.40216	0.0170286	0.960747	-3.46129	CCL23	Not sig
0.0808142	8.56663	2.39557	0.0173307	0.960747	-3.47618	CECR5	Not sig
-0.0463769	6.79528	-2.39574	0.017323	0.960747	-3.47581	CSTL1	Not sig
-0.0911571	10.184	-2.39529	0.0173436	0.960747	-3.47681	FBXO11	Not sig
0.0378658	6.67275	2.40012	0.0171216	0.960747	-3.4659	HS.255208	Not sig
0.0432746	6.85712	2.40282	0.016999	0.960747	-3.45982	HS.351542	Not sig
-0.0418289	6.67376	-2.40427	0.0169331	0.960747	-3.45653	HS.544146	Not sig
0.0323629	6.70855	2.39767	0.017234	0.960747	-3.47145	HS.567137	Not sig
-0.118031	8.31321	-2.40067	0.0170969	0.960747	-3.46468	IRAK3	Not sig
0.040785	6.65125	2.40362	0.0169626	0.960747	-3.458	LOC646562	Not sig
0.0445857	6.72763	2.403	0.0169909	0.960747	-3.45941	LOC649951	Not sig
-0.0421836	6.89181	-2.39698	0.017266	0.960747	-3.47302	MSI1	Not sig
-0.0587921	8.36483	-2.4028	0.0169997	0.960747	-3.45985	PDS5B	Not sig
0.0953473	7.20204	2.39881	0.0171817	0.960747	-3.46887	SF1	Not sig
0.116829	8.17429	2.39946	0.017152	0.960747	-3.46741	Septin 6	Not sig
-0.07205	9.21072	-2.39996	0.0171289	0.960747	-3.46627	WWP2	Not sig
-0.0493042	6.86001	-2.39472	0.01737	0.961118	-3.4781	HS.545032	Not sig
-0.0492624	6.99719	-2.39404	0.0174014	0.96177	-3.47963	HS.263478	Not sig
-0.076394	8.08313	-2.39163	0.0175137	0.964698	-3.48508	MTMR6	Not sig
0.10935	7.93262	2.3819	0.0179724	0.965895	-3.50695	APOBEC3G	Not sig
-0.126513	12.6289	-2.37821	0.018149	0.965895	-3.51522	BCL6	Not sig
0.056827	7.42655	2.37851	0.0181348	0.965895	-3.51455	DEXI	Not sig
-0.0547006	6.71584	-2.38412	0.0178667	0.965895	-3.50196	HS.128263	Not sig
-0.0556944	6.85391	-2.38948	0.0176143	0.965895	-3.48992	HS.150105	Not sig
0.0466311	6.90837	2.38633	0.0177625	0.965895	-3.49701	HS.259220	Not sig
-0.0432189	6.87767	-2.38832	0.0176687	0.965895	-3.49253	HS.282703	Not sig
-0.0376344	6.85338	-2.37998	0.0180641	0.965895	-3.51125	HS.437699	Not sig
0.044416	6.84145	2.37867	0.0181271	0.965895	-3.51419	HS.540640	Not sig
-0.0667205	7.07547	-2.38076	0.0180271	0.965895	-3.50952	HS.561595	Not sig
0.0455765	6.86062	2.38239	0.0179489	0.965895	-3.50584	HS.565370	Not sig
-0.0594879	12.5805	-2.38019	0.0180541	0.965895	-3.51078	IFNGR2	Not sig
0.0992607	9.42614	2.3784	0.0181402	0.965895	-3.5148	JAM3	Not sig
0.0709184	7.63753	2.39005	0.0175876	0.965895	-3.48864	KIAA0133	Not sig
0.0435208	6.68255	2.37983	0.0180714	0.965895	-3.51159	LOC646492	Not sig
-0.0426104	6.60182	-2.38014	0.0180567	0.965895	-3.5109	LOC646905	Not sig
0.0544355	7.11298	2.38955	0.0176107	0.965895	-3.48975	LOC653354	Not sig
0.0874183	7.3756	2.38665	0.0177472	0.965895	-3.49628	MMP23B	Not sig
0.160529	9.16987	2.3787	0.0181255	0.965895	-3.51412	PDE7A	Not sig
0.0859311	7.59629	2.38171	0.0179815	0.965895	-3.50737	PLEKHF1	Not sig
0.0606835	8.78911	2.38455	0.0178466	0.965895	-3.50101	PRPF4	Not sig
-0.0705995	10.0719	-2.38478	0.0178355	0.965895	-3.50048	RTN4	Not sig
0.207362	8.67254	2.37776	0.0181711	0.966016	-3.51624	SPATA20	Not sig
0.113444	8.29169	2.37691	0.0182119	0.967121	-3.51814	HS.446299	Not sig
-0.10412	8.93327	-2.3765	0.0182315	0.967121	-3.51905	PCMTD1	Not sig
-0.0867649	8.92588	-2.3728	0.0184112	0.96762	-3.52734	DENR	Not sig
0.0826036	11.2689	2.37507	0.0183005	0.96762	-3.52224	HCST	Not sig
0.140001	7.21568	2.37391	0.0183568	0.96762	-3.52484	HS.551815	Not sig
0.0495124	6.8611	2.37338	0.0183828	0.96762	-3.52603	NBPF15	Not sig
0.0682785	7.54428	2.37253	0.0184242	0.96762	-3.52793	NUP210	Not sig
-0.0373174	6.75498	-2.37372	0.0183662	0.96762	-3.52527	OR5B21	Not sig
0.0949885	8.95587	2.37222	0.0184392	0.96762	-3.52862	SPSB1	Not sig
0.0368737	6.86934	2.3737	0.0183673	0.96762	-3.52532	STK31	Not sig
0.170788	9.3487	2.37177	0.0184611	0.967644	-3.52963	MRPL33	Not sig
0.0426832	6.74548	2.3714	0.0184793	0.967644	-3.53046	OR2A7	Not sig
0.0653183	7.00984	2.36997	0.0185492	0.969068	-3.53365	HS.185764	Not sig
-0.0721334	9.45753	-2.36929	0.0185826	0.969068	-3.53517	KPNA4	Not sig
0.0379771	6.73198	2.36886	0.0186037	0.969068	-3.53612	LOC652287	Not sig
0.0761445	8.34588	2.36749	0.0186711	0.970401	-3.53918	NXT1	Not sig
0.0604907	7.13624	2.36392	0.0188481	0.971474	-3.54715	FLJ32255	Not sig
-0.13116	8.08551	-2.36438	0.0188251	0.971474	-3.54612	GPR162	Not sig
0.0532665	7.04695	2.36411	0.0188385	0.971474	-3.54672	HS.22689	Not sig
-0.0394903	6.72617	-2.36659	0.0187156	0.971474	-3.54119	HS.564290	Not sig
0.0712852	7.10178	2.36491	0.0187992	0.971474	-3.54495	HS.580142	Not sig
-0.0476846	6.95507	-2.36385	0.0188516	0.971474	-3.5473	LOC374491	Not sig
-0.0402482	6.8666	-2.36346	0.0188709	0.971474	-3.54817	LOC645176	Not sig
0.0414352	6.70663	2.36282	0.0189028	0.972088	-3.54959	LOC653493	Not sig
-0.0902796	10.0579	-2.36029	0.0190294	0.973382	-3.55523	FOXN2	Not sig
0.0399861	6.6474	2.35953	0.0190675	0.973382	-3.55692	HS.548068	Not sig
-0.0560791	7.08712	-2.35968	0.01906	0.973382	-3.55659	PLA2G4C	Not sig
-0.0644835	8.70878	-2.36046	0.0190207	0.973382	-3.55484	RUNDC1	Not sig
-0.0596169	7.34315	-2.36133	0.0189771	0.973382	-3.55291	UBL3	Not sig
-0.10969	7.79524	-2.35905	0.0190915	0.973585	-3.55798	C7ORF53	Not sig
-0.0597924	7.12191	-2.35819	0.0191351	0.973773	-3.5599	FCER2	Not sig
-0.109971	10.684	-2.3534	0.0193779	0.974075	-3.57054	BAZ2B	Not sig
0.0435679	6.76431	2.35406	0.0193443	0.974075	-3.56908	C9ORF52	Not sig
-0.0831332	7.94549	-2.35364	0.0193657	0.974075	-3.57001	DRAM	Not sig
0.0839261	6.94525	2.35264	0.0194165	0.974075	-3.57222	HS.116507	Not sig
0.0413825	6.79949	2.35222	0.019438	0.974075	-3.57315	HS.538761	Not sig
-0.065051	7.05443	-2.35643	0.0192239	0.974075	-3.56381	LGALS12	Not sig
0.116482	12.5588	2.35393	0.0193507	0.974075	-3.56936	LOC23117	Not sig
0.0602509	7.36565	2.35718	0.0191859	0.974075	-3.56214	LOC441268	Not sig
-0.0442009	6.92451	-2.3547	0.0193114	0.974075	-3.56764	MTHFD1L	Not sig
0.0571984	7.20487	2.35279	0.019409	0.974075	-3.5719	NT5DC3	Not sig
-0.0566237	6.81592	-2.35217	0.0194404	0.974075	-3.57326	SESTD1	Not sig
-0.0425131	6.86163	-2.3576	0.0191648	0.974075	-3.56121	SFTPG	Not sig
0.0865804	9.34196	2.35145	0.0194771	0.974915	-3.57485	PIP5K1C	Not sig
-0.0813241	7.11266	-2.34822	0.0196433	0.978401	-3.58201	LOC553158	Not sig
0.0408939	6.85897	2.34786	0.019662	0.978401	-3.58282	LOC644057	Not sig
-0.126975	9.74294	-2.34952	0.0195762	0.978401	-3.57913	RGS18	Not sig
-0.0511755	7.04556	-2.34716	0.019698	0.978401	-3.58436	TERF1	Not sig
0.193908	8.34177	2.34689	0.0197122	0.978401	-3.58497	TMEM158	Not sig
-0.0920549	9.89456	-2.34797	0.0196563	0.978401	-3.58257	ZFAND5	Not sig
0.0475951	6.77509	2.3466	0.0197272	0.978401	-3.58561	ZNF425	Not sig
0.128188	7.88996	2.34614	0.0197509	0.978581	-3.58662	CLIC3	Not sig
0.0454175	6.96108	2.34427	0.0198481	0.981407	-3.59076	HS.16920	Not sig
0.0420591	6.90259	2.34461	0.01983	0.981407	-3.58999	HS.570977	Not sig
-0.0666636	7.369	-2.3437	0.0198777	0.981873	-3.59201	HS.560811	Not sig
0.0410449	6.91114	2.33397	0.0203902	0.983092	-3.61346	HS.397674	Not sig
0.0476755	6.90586	2.33344	0.0204186	0.983092	-3.61464	HS.525976	Not sig
0.0434913	7.10562	2.3333	0.0204261	0.983092	-3.61494	HS.565180	Not sig
-0.0672506	7.50672	-2.34104	0.0200166	0.983092	-3.59788	KIAA1012	Not sig
0.128618	8.00134	2.33925	0.0201109	0.983092	-3.60184	LOC202134	Not sig
0.0470317	6.91978	2.33337	0.0204221	0.983092	-3.61478	LOC646144	Not sig
-0.0318893	6.7303	-2.33365	0.0204074	0.983092	-3.61417	LOC647286	Not sig
0.0489633	6.89437	2.3356	0.0203037	0.983092	-3.60988	LOC652678	Not sig
0.037183	6.87554	2.34205	0.0199639	0.983092	-3.59566	LOC654023	Not sig
0.035734	6.82893	2.33485	0.0203436	0.983092	-3.61153	LOC654249	Not sig
0.0971538	9.80492	2.33796	0.0201789	0.983092	-3.60469	LRBA	Not sig
0.0949701	9.52747	2.33526	0.0203219	0.983092	-3.61064	METT11D1	Not sig
-0.0753223	7.96246	-2.34238	0.0199464	0.983092	-3.59493	NDUFV3	Not sig
-0.0861035	10.7577	-2.33696	0.0202314	0.983092	-3.60688	RASSF2	Not sig
0.0686908	10.0819	2.34181	0.0199764	0.983092	-3.59619	SLC22A5	Not sig
0.0805042	7.32696	2.34105	0.0200159	0.983092	-3.59785	TMEM51	Not sig
-0.063211	7.80149	-2.33415	0.0203805	0.983092	-3.61306	TMEM70	Not sig
0.0625066	7.23731	2.33431	0.0203723	0.983092	-3.61272	UQCRC1	Not sig
0.0625518	7.42362	2.33762	0.0201969	0.983092	-3.60544	VILL	Not sig
-0.068474	8.91197	-2.33095	0.020552	0.984692	-3.62012	CLK2	Not sig
0.0597166	7.4036	2.33079	0.0205602	0.984692	-3.62045	FLJ10081	Not sig
0.100275	8.64553	2.33122	0.0205374	0.984692	-3.61952	NDUFA3	Not sig
-0.0488207	7.05322	-2.33182	0.020505	0.984692	-3.61819	SYNGR1	Not sig
0.0566391	7.49033	2.32988	0.0206095	0.985118	-3.62247	GLTPD1	Not sig
0.10817	7.60369	2.32757	0.020734	0.986819	-3.62754	EVPL	Not sig
0.128978	10.4132	2.32734	0.0207462	0.986819	-3.62803	PCNT	Not sig
-0.0872161	7.36142	-2.32515	0.0208653	0.988085	-3.63285	ACOX1	Not sig
0.141506	9.06083	2.32464	0.020893	0.988085	-3.63397	BST2	Not sig
0.0490696	7.07033	2.32594	0.0208224	0.988085	-3.63112	NT5C3L	Not sig
-0.062038	7.29482	-2.32556	0.0208431	0.988085	-3.63195	POP1	Not sig
0.121934	9.56548	2.31738	0.0212916	0.988693	-3.64986	ATP5D	Not sig
-0.0381185	6.76959	-2.32292	0.0209866	0.988693	-3.63773	CGB5	Not sig
0.0557574	6.9514	2.31377	0.021492	0.988693	-3.65774	COCH	Not sig
0.0429686	6.81676	2.31944	0.0211779	0.988693	-3.64536	EFHD1	Not sig
-0.0869316	8.48457	-2.30871	0.0217758	0.988693	-3.66876	FRY	Not sig
0.0886512	7.7564	2.32363	0.0209481	0.988693	-3.63618	GOLGA8A	Not sig
-0.0694354	8.14116	-2.3183	0.0212407	0.988693	-3.64785	HNRPH3	Not sig
-0.0451549	6.90164	-2.31186	0.021599	0.988693	-3.66191	HS.541779	Not sig
-0.0361814	6.6985	-2.32334	0.0209635	0.988693	-3.6368	HS.543422	Not sig
0.0523734	6.90472	2.31127	0.0216319	0.988693	-3.66319	HS.545391	Not sig
0.0403148	6.9284	2.31906	0.0211984	0.988693	-3.64617	HS.564678	Not sig
0.0356799	6.71272	2.31248	0.0215643	0.988693	-3.66056	HS.569900	Not sig
-0.0451217	7.17033	-2.31513	0.0214161	0.988693	-3.65476	HS.87066	Not sig
0.0464052	6.96812	2.31593	0.0213719	0.988693	-3.65303	LOC388312	Not sig
0.0628896	7.41294	2.31407	0.0214755	0.988693	-3.65709	LOC642035	Not sig
0.0466184	7.07324	2.30908	0.0217553	0.988693	-3.66797	LOC643668	Not sig
0.0409302	6.70736	2.31145	0.0216217	0.988693	-3.66279	LOC646764	Not sig
-0.0635608	7.1948	-2.31184	0.0215999	0.988693	-3.66195	LOC649679	Not sig
0.0774222	9.82903	2.3112	0.0216361	0.988693	-3.66335	MRPL37	Not sig
-0.101974	9.67743	-2.31421	0.0214677	0.988693	-3.65679	MTSS1	Not sig
0.0786617	7.41803	2.31461	0.0214453	0.988693	-3.65591	PIGP	Not sig
-0.135687	8.52989	-2.31242	0.0215672	0.988693	-3.66068	PLXDC2	Not sig
0.148384	9.27927	2.31584	0.021377	0.988693	-3.65323	RIPK5	Not sig
0.0669961	7.80397	2.30831	0.0217985	0.988693	-3.66964	RNASEN	Not sig
0.0422417	6.69902	2.30968	0.0217212	0.988693	-3.66666	TNK1	Not sig
0.040204	6.86838	2.31825	0.0212433	0.988693	-3.64795	TSHZ2	Not sig
0.0664347	8.73015	2.30861	0.0217818	0.988693	-3.66899	UBE2L3	Not sig
-0.0798294	8.43476	-2.31077	0.0216598	0.988693	-3.66428	WDR37	Not sig
0.0557114	7.22	2.32073	0.0211067	0.988693	-3.64253	ZBTB43	Not sig
0.114754	9.13952	2.30672	0.0218886	0.991818	-3.6731	SELS	Not sig
-0.0562281	7.22798	-2.30638	0.0219081	0.991818	-3.67385	TRNT1	Not sig
0.039947	6.64486	2.30468	0.0220045	0.993225	-3.67754	HS.170426	Not sig
0.0407349	6.6805	2.30446	0.0220172	0.993225	-3.67803	HS.577666	Not sig
0.0495682	7.28661	2.30467	0.0220051	0.993225	-3.67756	IKZF2	Not sig
0.0534861	7.41554	2.3044	0.0220206	0.993225	-3.67815	ZNF35	Not sig
0.0615819	7.30297	2.30179	0.0221699	0.994446	-3.68383	LBA1	Not sig
0.092286	8.44793	2.29899	0.0223307	0.996524	-3.6899	ADA	Not sig
0.0623972	7.07431	2.29937	0.022309	0.996524	-3.68908	GCDH	Not sig
0.0929069	7.31692	2.2985	0.0223592	0.996524	-3.69097	HS.515681	Not sig
-0.0648802	7.92011	-2.29856	0.0223559	0.996524	-3.69084	UBQLN1	Not sig
-0.0882517	9.11778	-2.29859	0.022354	0.996524	-3.69077	ZMIZ1	Not sig
-0.0493048	7.04239	-2.29781	0.022399	0.997388	-3.69246	PIN4	Not sig
0.0980966	10.6813	2.29743	0.0224212	0.997466	-3.69329	CD3E	Not sig
-0.0416143	6.73858	-2.29436	0.0225993	0.999413	-3.69993	C19ORF41	Not sig
-0.0436554	6.68738	-2.29474	0.0225774	0.999413	-3.69912	HS.148659	Not sig
0.158866	11.2643	2.29465	0.0225823	0.999413	-3.6993	LOC440589	Not sig
0.0862731	7.5794	2.29459	0.022586	0.999413	-3.69944	ZNF346	Not sig
-0.0418785	6.76516	-1.82046	0.0698846	0.999886	-4.62368	45992	Not sig
0.0726862	8.14999	1.59473	0.112037	0.999886	-4.99092	45717	Not sig
-0.0259416	10.7209	-0.73804	0.461182	0.999886	-5.94836	45718	Not sig
0.00260502	8.558	0.0752198	0.9401	0.999886	-6.20797	45719	Not sig
0.0155084	6.70919	0.955193	0.340403	0.999886	-5.77161	45720	Not sig
0.0533572	7.70499	1.65299	0.0995891	0.999886	-4.90068	45721	Not sig
0.0834869	11.0596	1.35234	0.17749	0.999886	-5.33225	45722	Not sig
-0.124155	10.1398	-1.87642	0.0617626	0.999886	-4.52533	45723	Not sig
-0.00734516	6.69787	-0.449986	0.653111	0.999886	-6.11311	7A5	Not sig
0.0770876	8.41759	1.92035	0.0559521	0.999886	-4.44611	45724	Not sig
0.0448667	7.2228	1.5139	0.131313	0.999886	-5.11086	45725	Not sig
-0.00311416	7.27511	-0.141481	0.887604	0.999886	-6.20105	A1BG	Not sig
0.0145725	6.82361	0.745863	0.456451	0.999886	-5.94278	A1CF	Not sig
0.0111074	6.87205	0.655279	0.512891	0.999886	-6.00385	A26A1	Not sig
0.00438163	6.82819	0.227534	0.820195	0.999886	-6.18574	A26B1	Not sig
0.000370318	6.89726	0.0193018	0.984616	0.999886	-6.21052	A26C1B	Not sig
0.0246802	6.99161	1.07776	0.28218	0.999886	-5.65198	A26C3	Not sig
-0.000449439	6.97534	-0.0154988	0.987647	0.999886	-6.21058	A2BP1	Not sig
0.0700466	7.11665	2.12559	0.034518	0.999886	-4.05243	A2M	Not sig
-0.0050012	6.63442	-0.270996	0.786618	0.999886	-6.1753	A2ML1	Not sig
0.0145744	6.79438	0.908721	0.364372	0.999886	-5.81322	A3GALT2	Not sig
-0.0242612	6.7158	-1.47932	0.140313	0.999886	-5.1603	A4GALT	Not sig
-0.024569	7.14149	-0.716255	0.474502	0.999886	-5.9636	A4GNT	Not sig
0.0128814	6.81821	0.785206	0.433076	0.999886	-5.9138	AAA1	Not sig
0.0060407	6.74945	0.388203	0.698196	0.999886	-6.13806	AAAS	Not sig
0.0124295	7.39502	0.556247	0.578539	0.999886	-6.06161	AACS	Not sig
-0.0231679	6.98974	-1.01138	0.312814	0.999886	-5.71855	AACSL	Not sig
-0.0122482	6.67816	-0.639881	0.522836	0.999886	-6.01345	AADAC	Not sig
-0.0328612	8.21771	-1.04093	0.298913	0.999886	-5.68943	AADACL1	Not sig
-0.0174279	6.74641	-1.03568	0.30135	0.999886	-5.69466	AADACL2	Not sig
-0.0108079	6.79108	-0.68163	0.496104	0.999886	-5.98689	AADACL3	Not sig
-0.00889701	6.89755	-0.314573	0.753348	0.999886	-6.163	AADACL4	Not sig
-0.00302913	6.8229	-0.136151	0.891812	0.999886	-6.20176	AADAT	Not sig
-0.0118268	7.24534	-0.479074	0.632305	0.999886	-6.10009	AAMP	Not sig
-0.000434673	6.68776	-0.0220979	0.982388	0.999886	-6.21046	AANAT	Not sig
-0.00318593	8.81935	-0.0548308	0.956317	0.999886	-6.20925	AARS	Not sig
-0.0263675	7.14521	-1.0084	0.314237	0.999886	-5.72143	AARS2	Not sig
0.0277505	7.30957	1.17302	0.241906	0.999886	-5.54915	AARSD1	Not sig
-0.0239654	7.81442	-0.88501	0.377001	0.999886	-5.83366	AASDH	Not sig
0.00953351	7.47134	0.350852	0.725995	0.999886	-6.15136	AASDHPPT	Not sig
-0.00785798	6.86945	-0.383562	0.701629	0.999886	-6.13979	AASS	Not sig
0.0284169	8.8738	0.901319	0.368287	0.999886	-5.81966	AATF	Not sig
-0.0337218	7.41881	-1.01575	0.310733	0.999886	-5.7143	AATK	Not sig
-0.0156702	7.50556	-0.372674	0.709707	0.999886	-6.14375	ABAT	Not sig
-0.0256723	6.73047	-1.40304	0.161845	0.999886	-5.26541	ABCA10	Not sig
-0.0303561	6.7775	-1.53218	0.126742	0.999886	-5.08427	ABCA11	Not sig
-0.00549792	6.95725	-0.194028	0.846311	0.999886	-6.19255	ABCA12	Not sig
0.0146694	6.74463	0.769732	0.442186	0.999886	-5.92537	ABCA13	Not sig
-0.00343063	7.14392	-0.104296	0.917018	0.999886	-6.20546	ABCA2	Not sig
0.019973	6.72037	0.992596	0.321867	0.999886	-5.73662	ABCA3	Not sig
0.01799	7.24904	0.717432	0.473778	0.999886	-5.96279	ABCA4	Not sig
-0.0115895	7.06447	-0.42406	0.671887	0.999886	-6.12403	ABCA5	Not sig
0.00735109	6.84496	0.362839	0.717032	0.999886	-6.14724	ABCA6	Not sig
0.0457867	7.69619	1.22182	0.222928	0.999886	-5.49313	ABCA7	Not sig
0.017048	6.79223	0.906131	0.365739	0.999886	-5.81548	ABCA8	Not sig
-0.0334467	7.13263	-0.862702	0.389128	0.999886	-5.8524	ABCA9	Not sig
0.0305923	7.43322	1.06445	0.288151	0.999886	-5.66566	ABCB1	Not sig
-0.0564656	8.18887	-1.48155	0.13972	0.999886	-5.15716	ABCB10	Not sig
-0.0131727	6.85843	-0.671197	0.502715	0.999886	-5.99369	ABCB11	Not sig
0.00162531	6.7296	0.0793185	0.936843	0.999886	-6.20767	ABCB4	Not sig
0.0163784	6.49703	1.00782	0.314518	0.999886	-5.722	ABCB5	Not sig
0.0038413	6.75615	0.245185	0.806514	0.999886	-6.18172	ABCB6	Not sig
-0.00890354	7.82257	-0.363625	0.716445	0.999886	-6.14696	ABCB7	Not sig
0.000667925	6.57737	0.0371332	0.970408	0.999886	-6.21004	ABCB8	Not sig
0.0765204	7.29086	1.47636	0.141106	0.999886	-5.16449	ABCB9	Not sig
0.000670415	6.80868	0.0357992	0.971471	0.999886	-6.21008	ABCC1	Not sig
-0.00964458	7.61078	-0.327269	0.743738	0.999886	-6.15907	ABCC10	Not sig
-0.020779	6.87053	-1.15387	0.249655	0.999886	-5.57051	ABCC11	Not sig
0.00888051	6.81173	0.4967	0.619837	0.999886	-6.09181	ABCC12	Not sig
7.40747e-05	6.97973	0.00357454	0.997151	0.999886	-6.21069	ABCC13	Not sig
-0.0135699	6.87261	-0.678888	0.497837	0.999886	-5.98869	ABCC2	Not sig
0.0314395	6.99789	1.35708	0.175979	0.999886	-5.32609	ABCC3	Not sig
0.0130848	7.0565	0.465302	0.64212	0.999886	-6.10636	ABCC4	Not sig
-0.0156294	9.65291	-0.538247	0.590885	0.999886	-6.0711	ABCC5	Not sig
-0.031231	7.58245	-0.542057	0.588262	0.999886	-6.06911	ABCC6	Not sig
0.0360054	6.73578	2.09908	0.036813	0.999886	-4.10545	ABCC8	Not sig
0.00529203	7.23833	0.142845	0.886528	0.999886	-6.20086	ABCC9	Not sig
0.0182321	7.3305	0.561633	0.574869	0.999886	-6.05871	ABCD1	Not sig
-0.00366452	6.82816	-0.201922	0.840142	0.999886	-6.19104	ABCD2	Not sig
0.020595	6.93059	1.08347	0.279645	0.999886	-5.64606	ABCD3	Not sig
-0.0250518	7.06328	-1.12677	0.260921	0.999886	-5.60015	ABCD4	Not sig
-0.0360474	8.55176	-1.02448	0.3066	0.999886	-5.70574	ABCE1	Not sig
0.00607414	10.1502	0.169034	0.865907	0.999886	-6.19692	ABCF1	Not sig
0.0395897	7.33366	1.13516	0.257397	0.999886	-5.59105	ABCF2	Not sig
0.0780577	8.09064	2.10724	0.0360935	0.999886	-4.08921	ABCF3	Not sig
-0.0312465	8.13563	-0.720444	0.471925	0.999886	-5.96071	ABCG1	Not sig
0.0153364	6.72095	0.775814	0.438592	0.999886	-5.92085	ABCG2	Not sig
-0.00783212	6.69227	-0.449451	0.653496	0.999886	-6.11334	ABCG4	Not sig
0.0136111	6.90736	0.700077	0.48453	0.999886	-5.97463	ABCG5	Not sig
-0.0226258	6.7317	-1.40545	0.161128	0.999886	-5.26217	ABCG8	Not sig
-0.00346757	6.89406	-0.149288	0.881447	0.999886	-6.19995	ABHD1	Not sig
-0.0244855	9.03529	-0.791149	0.429607	0.999886	-5.9093	ABHD10	Not sig
-0.0172904	6.75247	-0.717917	0.473479	0.999886	-5.96246	ABHD11	Not sig
0.0152438	7.81044	0.444027	0.657407	0.999886	-6.11568	ABHD12	Not sig
0.0196391	6.85683	1.12048	0.263583	0.999886	-5.60692	ABHD12B	Not sig
0.0322925	6.91559	1.65429	0.0993244	0.999886	-4.89863	ABHD13	Not sig
0.0288222	6.97814	1.38308	0.167873	0.999886	-5.29201	ABHD14A	Not sig
0.0413362	9.12152	0.858069	0.391677	0.999886	-5.85623	ABHD14B	Not sig
-0.0307232	7.64776	-0.507974	0.611919	0.999886	-6.08635	ABHD2	Not sig
-0.0616545	7.8876	-1.59265	0.112502	0.999886	-4.99407	ABHD3	Not sig
-0.0153509	7.3818	-0.57037	0.568939	0.999886	-6.05395	ABHD4	Not sig
-0.0494983	7.78579	-1.25493	0.210676	0.999886	-5.45384	ABHD5	Not sig
0.0200027	7.43113	0.828023	0.408447	0.999886	-5.88059	ABHD6	Not sig
-0.0444249	7.75425	-0.657163	0.511681	0.999886	-6.00266	ABHD7	Not sig
-0.0122591	7.25122	-0.542396	0.588029	0.999886	-6.06894	ABHD8	Not sig
0.012915	6.83296	0.733497	0.463943	0.999886	-5.95158	ABHD9	Not sig
0.00887576	7.58562	0.271034	0.786589	0.999886	-6.17529	ABI1	Not sig
-0.0162379	6.99892	-0.79547	0.427095	0.999886	-5.906	ABI2	Not sig
0.0430913	7.97285	1.26666	0.206456	0.999886	-5.43967	ABI3	Not sig
-0.00784095	7.33987	-0.160489	0.872625	0.999886	-6.19828	ABI3BP	Not sig
0.0446196	8.52348	1.079	0.281628	0.999886	-5.6507	ABL1	Not sig
0.000510682	6.86413	0.0313916	0.974982	0.999886	-6.21022	ABL2	Not sig
0.0480019	11.4223	1.17367	0.241643	0.999886	-5.54841	ABLIM1	Not sig
-0.00534553	7.04445	-0.213505	0.831107	0.999886	-6.18872	ABLIM2	Not sig
0.0152511	7.05937	0.675244	0.500145	0.999886	-5.99106	ABLIM3	Not sig
0.0102106	6.79979	0.522861	0.601534	0.999886	-6.07896	ABO	Not sig
-0.028929	6.85352	-1.35332	0.177177	0.999886	-5.33098	ABP1	Not sig
-0.0189587	9.71722	-0.518331	0.604686	0.999886	-6.08123	ABR	Not sig
0.0374246	6.82462	2.11791	0.0351696	0.999886	-4.06785	ABRA	Not sig
0.00194456	7.01474	0.0666364	0.946924	0.999886	-6.20856	ABT1	Not sig
-0.0663827	8.71662	-1.48119	0.139816	0.999886	-5.15767	ABTB1	Not sig
-0.0142792	6.85225	-0.524647	0.600294	0.999886	-6.07806	ABTB2	Not sig
-0.017355	7.92441	-0.539979	0.589693	0.999886	-6.0702	ACAA1	Not sig
0.0308463	8.11946	1.17269	0.242037	0.999886	-5.54952	ACAA2	Not sig
0.0435374	7.73483	1.62773	0.104843	0.999886	-4.94019	ACACA	Not sig
0.0477025	8.4236	1.08551	0.27874	0.999886	-5.64393	ACACB	Not sig
0.011462	7.61325	0.370105	0.711618	0.999886	-6.14467	ACAD10	Not sig
0.0104166	8.33475	0.279107	0.780393	0.999886	-6.17314	ACAD11	Not sig
0.000806188	7.44247	0.0349517	0.972146	0.999886	-6.21011	ACAD8	Not sig
0.0236337	8.51542	0.558657	0.576896	0.999886	-6.06031	ACAD9	Not sig
0.0187954	6.76138	0.987042	0.324577	0.999886	-5.7419	ACADL	Not sig
0.019064	7.47275	0.492995	0.622449	0.999886	-6.09357	ACADM	Not sig
0.0191777	6.88924	1.05103	0.294262	0.999886	-5.67929	ACADS	Not sig
0.013384	6.79752	0.775143	0.438988	0.999886	-5.92135	ACADSB	Not sig
-0.0247893	9.43511	-0.500424	0.617217	0.999886	-6.09002	ACADVL	Not sig
0.0160947	6.70289	0.955049	0.340476	0.999886	-5.77174	ACAN	Not sig
0.0340895	7.19115	1.32518	0.18632	0.999886	-5.36704	ACAT1	Not sig
0.0303244	7.63749	0.92877	0.353904	0.999886	-5.79552	ACAT2	Not sig
0.00649001	7.40391	0.154612	0.877252	0.999886	-6.19917	ACBD4	Not sig
-0.00618209	7.20242	-0.19195	0.847937	0.999886	-6.19294	ACBD5	Not sig
0.048029	8.04438	1.90421	0.0580314	0.999886	-4.47542	ACBD6	Not sig
0.00415335	7.70975	0.12837	0.897959	0.999886	-6.20275	ACBD7	Not sig
-0.00325078	6.90962	-0.178336	0.858604	0.999886	-6.19537	ACCN1	Not sig
-0.0196199	6.87756	-1.07145	0.284999	0.999886	-5.65848	ACCN2	Not sig
0.0483265	6.96979	2.03665	0.0427389	0.999886	-4.22776	ACCN3	Not sig
-0.0328005	7.25105	-0.940797	0.347717	0.999886	-5.78472	ACCN4	Not sig
0.0151755	6.75748	0.910895	0.363228	0.999886	-5.81132	ACCN5	Not sig
0.000389297	6.7842	0.0236056	0.981186	0.999886	-6.21043	ACE	Not sig
-0.0111912	6.85213	-0.508068	0.611854	0.999886	-6.0863	ACE2	Not sig
0.0277571	6.92493	1.73183	0.0845378	0.999886	-4.77352	ACHE	Not sig
0.00459451	8.47325	0.115198	0.908381	0.999886	-6.2043	ACIN1	Not sig
-0.0410374	10.8887	-1.16039	0.246996	0.999886	-5.56327	ACLY	Not sig
0.000795378	7.3121	0.0355332	0.971683	0.999886	-6.21009	ACMSD	Not sig
-0.00942822	7.49921	-0.265345	0.790962	0.999886	-6.17676	ACN9	Not sig
0.0566537	7.59847	2.28487	0.0231588	0.999886	-3.72044	ACO1	Not sig
0.0181582	6.97464	0.896951	0.370608	0.999886	-5.82343	ACO2	Not sig
-0.0240879	7.00931	-0.917986	0.359511	0.999886	-5.80509	ACOT1	Not sig
-0.0817328	7.41147	-1.63328	0.10367	0.999886	-4.93156	ACOT11	Not sig
-0.0236328	6.7991	-1.33742	0.182302	0.999886	-5.35145	ACOT12	Not sig
0.0389455	6.94906	1.79967	0.0731178	0.999886	-4.65948	ACOT2	Not sig
0.00731362	6.70348	0.445532	0.656321	0.999886	-6.11503	ACOT4	Not sig
0.0195342	6.69043	1.11761	0.264805	0.999886	-5.61001	ACOT6	Not sig
0.0421098	7.52939	1.45596	0.146658	0.999886	-5.19307	ACOT7	Not sig
0.0181804	6.70532	0.964247	0.335854	0.999886	-5.76326	ACOT8	Not sig
0.0230395	7.5285	0.587144	0.557637	0.999886	-6.0446	ACOT9	Not sig
-0.002934	6.67156	-0.173848	0.862126	0.999886	-6.19613	ACOX2	Not sig
-0.0163413	7.31427	-0.673756	0.501089	0.999886	-5.99203	ACOX3	Not sig
0.00569682	6.69106	0.354975	0.722908	0.999886	-6.14996	ACOXL	Not sig
0.0220693	7.62853	0.592038	0.55436	0.999886	-6.04182	ACP1	Not sig
0.00330171	7.02814	0.141721	0.887414	0.999886	-6.20102	ACP2	Not sig
-0.0230806	6.96843	-0.760423	0.447719	0.999886	-5.93223	ACP5	Not sig
0.0269027	7.32683	1.07923	0.281525	0.999886	-5.65046	ACP6	Not sig
-0.014501	7.58787	-0.441056	0.659554	0.999886	-6.11694	ACPL2	Not sig
0.0245609	6.78496	1.37186	0.171338	0.999886	-5.3068	ACPP	Not sig
0.00110342	7.34668	0.0437163	0.965165	0.999886	-6.20978	ACPT	Not sig
-0.00391545	6.83281	-0.218142	0.827497	0.999886	-6.18776	ACR	Not sig
0.0588087	8.03125	1.20949	0.227618	0.999886	-5.5075	ACRBP	Not sig
-0.0276488	7.47403	-0.954057	0.340977	0.999886	-5.77265	ACRC	Not sig
0.00831553	6.85192	0.433142	0.665285	0.999886	-6.12028	ACRV1	Not sig
0.0493788	6.72041	2.24919	0.0253711	0.999886	-3.7968	ACSBG1	Not sig
-0.0144687	6.84498	-0.855988	0.392824	0.999886	-5.85795	ACSBG2	Not sig
0.00618087	6.80308	0.375174	0.70785	0.999886	-6.14285	ACSF3	Not sig
-0.042572	7.82368	-0.813408	0.416758	0.999886	-5.89212	ACSL1	Not sig
-0.0259702	7.12729	-1.11197	0.267217	0.999886	-5.61604	ACSL3	Not sig
-0.106761	8.34286	-2.14216	0.0331474	0.999886	-4.01898	ACSL4	Not sig
0.0131179	9.83874	0.394385	0.693633	0.999886	-6.13573	ACSL5	Not sig
0.0100685	7.04719	0.437076	0.662433	0.999886	-6.11863	ACSL6	Not sig
-5.62438e-05	6.7337	-0.00312654	0.997508	0.999886	-6.2107	ACSM1	Not sig
-0.0237633	6.87763	-1.26518	0.206985	0.999886	-5.44147	ACSM2A	Not sig
0.0169388	6.69377	1.11298	0.266786	0.999886	-5.61496	ACSM2B	Not sig
0.00697822	6.94714	0.278861	0.780582	0.999886	-6.17321	ACSM3	Not sig
-0.0251937	6.77688	-1.58505	0.114218	0.999886	-5.0056	ACSM4	Not sig
0.00460888	6.91707	0.261706	0.793764	0.999886	-6.17768	ACSM5	Not sig
0.0679123	9.62836	1.54759	0.122986	0.999886	-5.06161	ACSS1	Not sig
-0.0460401	9.78257	-0.931799	0.35234	0.999886	-5.79281	ACSS2	Not sig
-0.0359593	6.96149	-1.40112	0.162419	0.999886	-5.26799	ACSS3	Not sig
0.00528709	6.74982	0.332746	0.739605	0.999886	-6.15733	ACTA1	Not sig
-0.00257465	7.2712	-0.0668584	0.946748	0.999886	-6.20854	ACTA2	Not sig
0.00179292	11.15	0.0208126	0.983412	0.999886	-6.21049	ACTB	Not sig
0.00324989	6.78819	0.163528	0.870235	0.999886	-6.19781	ACTC1	Not sig
0.0164334	12.1865	0.622944	0.533889	0.999886	-6.02374	ACTG1	Not sig
0.0370252	6.74899	1.92574	0.0552716	0.999886	-4.43626	ACTG2	Not sig
0.0337715	8.24043	0.924569	0.356082	0.999886	-5.79926	ACTL6A	Not sig
-0.00210639	6.81432	-0.135897	0.892012	0.999886	-6.2018	ACTL6B	Not sig
0.00174892	6.77344	0.103368	0.917754	0.999886	-6.20555	ACTL7A	Not sig
0.0200226	6.79784	1.13728	0.25651	0.999886	-5.58874	ACTL7B	Not sig
0.0333503	7.25461	0.845405	0.398693	0.999886	-5.8666	ACTL8	Not sig
-0.00322697	9.90647	-0.0612321	0.951223	0.999886	-6.20889	ACTN1	Not sig
0.00360971	6.88076	0.17891	0.858154	0.999886	-6.19527	ACTN2	Not sig
-0.0136181	6.70739	-0.766056	0.444366	0.999886	-5.92809	ACTN3	Not sig
-0.0483883	8.37245	-0.937437	0.349439	0.999886	-5.78775	ACTN4	Not sig
-0.00776386	7.56536	-0.292876	0.76986	0.999886	-6.16935	ACTR10	Not sig
0.027667	10.6141	1.27099	0.204913	0.999886	-5.43441	ACTR1A	Not sig
-0.000785726	9.05327	-0.0155868	0.987576	0.999886	-6.21058	ACTR1B	Not sig
-0.0502285	10.4666	-1.39637	0.163843	0.999886	-5.27435	ACTR2	Not sig
-0.055525	7.84195	-1.1639	0.245573	0.999886	-5.55936	ACTR3	Not sig
-0.0215042	7.41093	-0.418322	0.676071	0.999886	-6.12636	ACTR3B	Not sig
0.0227949	7.41583	0.851136	0.395508	0.999886	-5.86193	ACTR5	Not sig
-0.0339313	7.63713	-0.743239	0.458035	0.999886	-5.94465	ACTR6	Not sig
0.00926077	6.91406	0.495962	0.620357	0.999886	-6.09216	ACTR8	Not sig
-0.0237538	8.07137	-0.693594	0.488581	0.999886	-5.97897	ACTRT1	Not sig
-0.0397343	7.68797	-1.22288	0.222525	0.999886	-5.49188	ACVR1	Not sig
-0.0335045	7.97882	-1.05317	0.293279	0.999886	-5.67713	ACVR1B	Not sig
-0.022176	6.75383	-1.20124	0.230795	0.999886	-5.51703	ACVR1C	Not sig
-0.00580719	7.92063	-0.19257	0.847452	0.999886	-6.19282	ACVR2A	Not sig
0.0048769	6.88485	0.191965	0.847925	0.999886	-6.19293	ACVR2B	Not sig
0.0272431	6.70816	1.43201	0.15339	0.999886	-5.22614	ACVRL1	Not sig
0.0104186	7.11282	0.505675	0.613531	0.999886	-6.08747	ACY1	Not sig
-0.00894019	6.70994	-0.445796	0.656131	0.999886	-6.11492	ACY3	Not sig
0.0137807	7.60532	0.43601	0.663206	0.999886	-6.11907	ACYP1	Not sig
0.0315121	6.90364	1.30503	0.193084	0.999886	-5.39242	ACYP2	Not sig
-0.00869235	6.73905	-0.428357	0.66876	0.999886	-6.12226	ADAD1	Not sig
-0.0160425	6.94066	-0.671459	0.502548	0.999886	-5.99352	ADAD2	Not sig
0.0183724	6.82653	0.915301	0.360916	0.999886	-5.80746	ADAL	Not sig
0.00425677	6.81715	0.215521	0.829537	0.999886	-6.18831	ADAM10	Not sig
0.0279795	6.86263	1.3595	0.175214	0.999886	-5.32295	ADAM11	Not sig
-0.0413539	7.57499	-0.741341	0.459183	0.999886	-5.94601	ADAM12	Not sig
-0.0641097	8.8007	-1.49679	0.135708	0.999886	-5.13546	ADAM15	Not sig
-0.0160531	10.4507	-0.549363	0.583247	0.999886	-6.06527	ADAM17	Not sig
0.0161694	6.84853	0.771112	0.441369	0.999886	-5.92435	ADAM18	Not sig
-0.0320814	10.3536	-0.869045	0.385656	0.999886	-5.84712	ADAM19	Not sig
-0.00141867	6.91944	-0.0837744	0.933303	0.999886	-6.20732	ADAM2	Not sig
-0.0104707	6.7093	-0.511005	0.609799	0.999886	-6.08486	ADAM20	Not sig
-0.000802013	6.87426	-0.0461587	0.963221	0.999886	-6.20967	ADAM21	Not sig
-0.049731	7.25652	-1.11075	0.267742	0.999886	-5.61734	ADAM22	Not sig
-0.012439	7.06256	-0.442822	0.658278	0.999886	-6.11619	ADAM23	Not sig
-0.0222345	7.58789	-0.685377	0.493741	0.999886	-5.98443	ADAM28	Not sig
-0.0145269	6.88277	-0.644884	0.519594	0.999886	-6.01035	ADAM29	Not sig
-0.00613369	6.63336	-0.350624	0.726166	0.999886	-6.15144	ADAM30	Not sig
-0.0235739	7.05135	-0.570931	0.568559	0.999886	-6.05364	ADAM32	Not sig
-0.00449056	7.42624	-0.199634	0.841929	0.999886	-6.19149	ADAM33	Not sig
-0.00049995	6.81782	-0.0339101	0.972976	0.999886	-6.21015	ADAM3A	Not sig
-0.0149219	6.72547	-0.929992	0.353272	0.999886	-5.79443	ADAM5	Not sig
0.015504	6.81626	0.799954	0.424497	0.999886	-5.90256	ADAM5P	Not sig
0.000338455	7.29168	0.0102905	0.991798	0.999886	-6.21065	ADAM6	Not sig
-0.015452	7.08501	-0.677871	0.49848	0.999886	-5.98935	ADAM7	Not sig
-0.104158	8.41546	-1.89232	0.0596041	0.999886	-4.49686	ADAM8	Not sig
0.00701777	6.91062	0.378391	0.705462	0.999886	-6.14168	ADAM9	Not sig
-0.00162557	6.79592	-0.0979194	0.922075	0.999886	-6.20608	ADAMDEC1	Not sig
0.0192643	7.11525	0.651379	0.5154	0.999886	-6.0063	ADAMTS1	Not sig
0.00950181	7.01446	0.438496	0.661405	0.999886	-6.11803	ADAMTS10	Not sig
0.0163933	6.761	0.87039	0.384923	0.999886	-5.846	ADAMTS12	Not sig
0.0105548	7.25621	0.260002	0.795076	0.999886	-6.17811	ADAMTS13	Not sig
0.000169412	7.06376	0.00446686	0.99644	0.999886	-6.21069	ADAMTS14	Not sig
-0.00533155	6.92741	-0.20996	0.83387	0.999886	-6.18945	ADAMTS15	Not sig
0.00523049	6.73413	0.312747	0.754734	0.999886	-6.16355	ADAMTS16	Not sig
0.019333	6.86925	1.14901	0.251652	0.999886	-5.57588	ADAMTS17	Not sig
0.0205225	7.16313	0.599077	0.549664	0.999886	-6.03778	ADAMTS18	Not sig
-0.0237507	7.11755	-0.979232	0.328412	0.999886	-5.74927	ADAMTS19	Not sig
-0.00698953	6.81861	-0.466128	0.64153	0.999886	-6.10598	ADAMTS2	Not sig
-0.000546962	6.84043	-0.0259776	0.979296	0.999886	-6.21037	ADAMTS20	Not sig
0.026915	6.80411	0.798355	0.425422	0.999886	-5.90379	ADAMTS3	Not sig
0.0235	7.21293	0.943393	0.346391	0.999886	-5.78237	ADAMTS4	Not sig
-0.0195478	6.67335	-0.995653	0.320382	0.999886	-5.7337	ADAMTS5	Not sig
0.0169105	6.9285	0.753859	0.451643	0.999886	-5.93701	ADAMTS6	Not sig
0.00942453	6.89791	0.423715	0.672138	0.999886	-6.12417	ADAMTS7	Not sig
0.0200852	6.64594	0.975482	0.330264	0.999886	-5.75279	ADAMTS8	Not sig
-0.00347308	6.7949	-0.190851	0.848798	0.999886	-6.19314	ADAMTS9	Not sig
0.00727371	6.849	0.401443	0.688437	0.999886	-6.13302	ADAMTSL1	Not sig
-0.0156465	6.83197	-0.701102	0.483891	0.999886	-5.97394	ADAMTSL2	Not sig
-0.0518764	7.13814	-1.3466	0.179327	0.999886	-5.33965	ADAMTSL3	Not sig
-0.00557087	6.95576	-0.286409	0.774802	0.999886	-6.17115	ADAMTSL4	Not sig
-0.00101086	6.83829	-0.0563629	0.955098	0.999886	-6.20917	ADAMTSL5	Not sig
-0.0254587	10.6214	-0.5621	0.574552	0.999886	-6.05846	ADAR	Not sig
-0.0254942	9.62034	-0.517944	0.604955	0.999886	-6.08142	ADARB1	Not sig
-0.00481513	7.01875	-0.179816	0.857442	0.999886	-6.19511	ADARB2	Not sig
0.037735	7.16685	1.47495	0.141484	0.999886	-5.16648	ADAT1	Not sig
0.0142123	7.09592	0.498276	0.618727	0.999886	-6.09105	ADAT3	Not sig
0.00775584	6.80782	0.444319	0.657197	0.999886	-6.11555	ADC	Not sig
0.00697649	7.31993	0.249901	0.802869	0.999886	-6.18059	ADCK1	Not sig
0.0371328	7.61808	1.31859	0.188512	0.999886	-5.37538	ADCK2	Not sig
0.0168711	6.7568	0.713665	0.4761	0.999886	-5.96538	ADCK4	Not sig
0.0122203	7.23349	0.616259	0.538285	0.999886	-6.02773	ADCK5	Not sig
0.0122544	6.81654	0.772599	0.440489	0.999886	-5.92325	ADCY1	Not sig
-0.0253219	6.7873	-1.365	0.17348	0.999886	-5.31578	ADCY2	Not sig
-0.0369724	8.23838	-1.06934	0.285948	0.999886	-5.66066	ADCY3	Not sig
-0.0246893	7.71336	-0.597946	0.550417	0.999886	-6.03843	ADCY4	Not sig
-0.0151298	6.68501	-0.861662	0.3897	0.999886	-5.85326	ADCY5	Not sig
-0.0055307	6.82417	-0.326558	0.744276	0.999886	-6.15929	ADCY6	Not sig
0.0152702	8.15947	0.512107	0.609028	0.999886	-6.08432	ADCY7	Not sig
-0.0107801	6.52289	-0.49914	0.61812	0.999886	-6.09064	ADCY8	Not sig
0.00289327	6.82191	0.135603	0.892245	0.999886	-6.20183	ADCY9	Not sig
-0.0220923	6.73225	-1.27755	0.202593	0.999886	-5.4264	ADCYAP1	Not sig
0.011928	6.7821	0.684229	0.494464	0.999886	-5.98518	ADCYAP1R1	Not sig
0.00515691	10.7703	0.171424	0.864029	0.999886	-6.19653	ADD1	Not sig
0.0258742	6.95222	1.00588	0.315446	0.999886	-5.72387	ADD2	Not sig
-0.0852844	9.66814	-1.82051	0.0698773	0.999886	-4.6236	ADD3	Not sig
-0.022075	7.56599	-0.757592	0.449409	0.999886	-5.93429	ADFP	Not sig
-0.000138676	6.74181	-0.00951387	0.992417	0.999886	-6.21066	ADH1A	Not sig
-0.0072566	6.76595	-0.43318	0.665258	0.999886	-6.12026	ADH1B	Not sig
0.00401294	6.68029	0.229809	0.818428	0.999886	-6.18524	ADH1C	Not sig
0.00464479	6.68703	0.306076	0.759802	0.999886	-6.16554	ADH4	Not sig
-0.00748037	7.25704	-0.178519	0.85846	0.999886	-6.19533	ADH5	Not sig
-0.00732374	7.01188	-0.363455	0.716573	0.999886	-6.14702	ADH6	Not sig
0.0208122	6.73616	1.2898	0.198311	0.999886	-5.41134	ADH7	Not sig
-0.05845	7.26198	-2.00561	0.0459753	0.999886	-4.28725	ADI1	Not sig
-0.000120796	6.8056	-0.00607789	0.995155	0.999886	-6.21068	ADIG	Not sig
0.0338087	6.8235	1.73182	0.0845397	0.999886	-4.77354	ADIPOQ	Not sig
0.0863459	8.87899	1.38439	0.167472	0.999886	-5.29027	ADIPOR1	Not sig
0.0426734	9.30935	1.4374	0.151854	0.999886	-5.21874	ADIPOR2	Not sig
-0.0118457	8.3267	-0.339928	0.734196	0.999886	-6.155	ADK	Not sig
-0.0847126	11.5568	-1.34882	0.178614	0.999886	-5.33679	ADM	Not sig
0.0173329	6.90264	0.942687	0.346751	0.999886	-5.78301	ADM2	Not sig
-0.0260618	8.0134	-0.886629	0.376131	0.999886	-5.83228	ADNP	Not sig
-0.0181962	7.71199	-0.743401	0.457937	0.999886	-5.94454	ADNP2	Not sig
-0.0572378	8.79848	-1.41553	0.158158	0.999886	-5.24858	ADO	Not sig
-0.0137208	7.15502	-0.47935	0.632109	0.999886	-6.09996	ADORA1	Not sig
0.036135	11.3998	1.05607	0.291955	0.999886	-5.67419	ADORA2A	Not sig
-0.0122213	6.96979	-0.574172	0.566368	0.999886	-6.05185	ADORA2B	Not sig
-0.0523769	7.09649	-1.75928	0.0797528	0.999886	-4.72789	ADORA3	Not sig
0.00848953	10.1013	0.344338	0.730881	0.999886	-6.15354	ADPGK	Not sig
-0.0381197	8.02041	-0.523582	0.601033	0.999886	-6.0786	ADPRH	Not sig
0.0159282	6.89233	0.737944	0.461241	0.999886	-5.94843	ADPRHL1	Not sig
0.0120538	7.4091	0.334757	0.738089	0.999886	-6.15668	ADPRHL2	Not sig
-0.00661579	7.06466	-0.181917	0.855795	0.999886	-6.19474	ADRA1A	Not sig
0.038599	6.82154	1.76047	0.0795516	0.999886	-4.7259	ADRA1B	Not sig
-0.0130548	7.04332	-0.576513	0.564787	0.999886	-6.05055	ADRA1D	Not sig
-0.0233458	7.70571	-0.680834	0.496607	0.999886	-5.98741	ADRA2A	Not sig
-0.0292215	7.59089	-0.636863	0.524797	0.999886	-6.0153	ADRA2B	Not sig
0.00831243	6.89489	0.469125	0.639389	0.999886	-6.10463	ADRA2C	Not sig
-0.00801284	6.75407	-0.387215	0.698926	0.999886	-6.13843	ADRB1	Not sig
-0.0016982	6.88389	-0.0762848	0.939254	0.999886	-6.20789	ADRB3	Not sig
-0.00548183	6.64884	-0.313617	0.754073	0.999886	-6.16329	ADRBK1	Not sig
0.00429465	6.90111	0.141286	0.887758	0.999886	-6.20108	ADRBK2	Not sig
0.0400798	8.95659	0.967581	0.334189	0.999886	-5.76017	ADRM1	Not sig
0.0173597	9.12631	0.642868	0.520899	0.999886	-6.0116	ADSL	Not sig
-0.0215465	11.1571	-0.856992	0.39227	0.999886	-5.85712	ADSS	Not sig
0.0267229	7.14633	1.28559	0.199775	0.999886	-5.41653	ADSSL1	Not sig
-0.0312267	7.26429	-0.975044	0.330481	0.999886	-5.7532	AEBP1	Not sig
0.0056912	7.08368	0.25422	0.799535	0.999886	-6.17954	AEBP2	Not sig
0.0029825	11.3712	0.0641157	0.948929	0.999886	-6.20872	AES	Not sig
0.00375807	8.13653	0.0629486	0.949858	0.999886	-6.20879	AFAP1	Not sig
0.0283767	6.88959	1.63434	0.103447	0.999886	-4.92991	AFAP1L1	Not sig
-0.015952	7.42949	-0.495893	0.620406	0.999886	-6.09219	AFAP1L2	Not sig
-0.0102822	7.16424	-0.292418	0.770209	0.999886	-6.16948	AFAR3	Not sig
-0.0388483	6.93524	-1.29479	0.196588	0.999886	-5.40517	AFARP1	Not sig
0.0228407	7.18594	0.649743	0.516455	0.999886	-6.00732	AFF1	Not sig
-0.00252542	6.90878	-0.12618	0.899691	0.999886	-6.20302	AFF2	Not sig
-0.0245503	7.33933	-0.629231	0.529773	0.999886	-6.01995	AFF3	Not sig
-0.00245786	7.70741	-0.0630612	0.949768	0.999886	-6.20878	AFF4	Not sig
0.0267576	7.47807	0.936624	0.349856	0.999886	-5.78848	AFG3L1	Not sig
0.00910407	7.45929	0.296103	0.767397	0.999886	-6.16843	AFG3L2	Not sig
-0.0199371	6.48835	-1.04131	0.298737	0.999886	-5.68905	AFM	Not sig
-0.00291123	8.68709	-0.0977854	0.922181	0.999886	-6.20609	AFMID	Not sig
0.00993891	6.93428	0.492253	0.622973	0.999886	-6.09392	AFP	Not sig
0.0079907	7.65425	0.252897	0.800555	0.999886	-6.17987	AFTPH	Not sig
0.00875021	8.54427	0.25023	0.802615	0.999886	-6.18051	AGA	Not sig
0.0063386	6.83401	0.327744	0.743379	0.999886	-6.15892	AGBL1	Not sig
-0.00558996	6.78259	-0.353311	0.724153	0.999886	-6.15053	AGBL2	Not sig
0.00505867	6.69506	0.280277	0.779497	0.999886	-6.17283	AGBL3	Not sig
-0.0115504	6.60186	-0.617053	0.537762	0.999886	-6.02726	AGBL4	Not sig
0.00412096	7.17447	0.173563	0.862349	0.999886	-6.19618	AGBL5	Not sig
0.00883152	6.7815	0.472517	0.63697	0.999886	-6.1031	AGC1	Not sig
0.00862138	7.75254	0.183136	0.85484	0.999886	-6.19453	AGER	Not sig
-0.0220559	7.39412	-0.909643	0.363887	0.999886	-5.81242	AGGF1	Not sig
0.0211562	8.27997	0.697255	0.486291	0.999886	-5.97653	AGK	Not sig
-0.04451	7.42853	-1.02173	0.307898	0.999886	-5.70844	AGL	Not sig
-0.0135786	6.91405	-0.716716	0.474218	0.999886	-5.96328	AGMAT	Not sig
0.0421177	7.79713	0.97221	0.331886	0.999886	-5.75585	AGPAT1	Not sig
-0.02428	7.55225	-0.961364	0.337298	0.999886	-5.76593	AGPAT2	Not sig
-0.0547059	7.79653	-0.805468	0.421315	0.999886	-5.8983	AGPAT3	Not sig
-0.0242145	7.54525	-0.990059	0.323103	0.999886	-5.73903	AGPAT4	Not sig
-0.0101371	7.48913	-0.247837	0.804464	0.999886	-6.18109	AGPAT5	Not sig
0.0190243	7.04995	0.520651	0.60307	0.999886	-6.08007	AGPAT6	Not sig
0.0250049	6.89978	1.32841	0.185254	0.999886	-5.36294	AGPAT7	Not sig
-0.0136494	7.09963	-0.446691	0.655485	0.999886	-6.11453	AGPAT9	Not sig
-0.00768622	7.42013	-0.257827	0.796752	0.999886	-6.17865	AGPS	Not sig
0.00517986	7.45497	0.102237	0.918651	0.999886	-6.20566	AGR2	Not sig
0.0149104	6.77375	0.844376	0.399267	0.999886	-5.86744	AGR3	Not sig
-0.00648474	7.17752	-0.275471	0.783182	0.999886	-6.17412	AGRN	Not sig
-0.0221794	7.58622	-0.6705	0.503158	0.999886	-5.99413	AGRP	Not sig
-0.0151981	6.45577	-0.827653	0.408656	0.999886	-5.88088	AGT	Not sig
-0.060119	7.8486	-2.08586	0.0380057	0.999886	-4.13165	AGTPBP1	Not sig
0.00749351	6.70738	0.483727	0.629003	0.999886	-6.09793	AGTR1	Not sig
-0.0202397	7.34154	-0.504377	0.614441	0.999886	-6.0881	AGTR2	Not sig
-0.0153506	8.3611	-0.351289	0.725668	0.999886	-6.15121	AGTRAP	Not sig
-0.014095	6.78287	-0.825131	0.410084	0.999886	-5.88289	AGTRL1	Not sig
-0.00287149	6.78965	-0.150679	0.88035	0.999886	-6.19975	AGXT	Not sig
0.0029929	6.91964	0.178474	0.858495	0.999886	-6.19534	AGXT2L1	Not sig
0.033694	7.62953	1.08569	0.278661	0.999886	-5.64375	AGXT2L2	Not sig
0.0287316	7.68504	0.957317	0.339332	0.999886	-5.76966	AHCY	Not sig
0.0472993	8.86282	1.36546	0.173337	0.999886	-5.31518	AHCYL1	Not sig
0.00709443	8.27942	0.24647	0.805521	0.999886	-6.18141	AHCYL2	Not sig
0.0240258	7.00186	0.989855	0.323202	0.999886	-5.73923	AHDC1	Not sig
0.024098	7.87452	0.584295	0.559549	0.999886	-6.04621	AHI1	Not sig
0.00820792	10.7009	0.214048	0.830684	0.999886	-6.18861	AHNAK	Not sig
0.00152376	7.96885	0.0497794	0.960338	0.999886	-6.20951	AHR	Not sig
0.00674328	6.74707	0.373375	0.709186	0.999886	-6.1435	AHRR	Not sig
0.0159395	7.69238	0.547739	0.58436	0.999886	-6.06613	AHSA1	Not sig
0.0695292	7.96552	1.81446	0.0708057	0.999886	-4.63406	AHSA2	Not sig
0.00169393	6.91281	0.0473308	0.962287	0.999886	-6.20962	AHSG	Not sig
-0.0360563	6.56464	-1.59598	0.111757	0.999886	-4.98901	AICDA	Not sig
-0.0298582	11.3455	-0.807083	0.420386	0.999886	-5.89705	AIF1	Not sig
0.0184303	8.44485	0.726696	0.468092	0.999886	-5.95635	AIFM1	Not sig
0.0343274	7.26716	1.39428	0.164471	0.999886	-5.27713	AIFM2	Not sig
-0.0289033	7.66586	-0.46625	0.641443	0.999886	-6.10593	AIFM3	Not sig
0.038955	6.74542	2.25455	0.0250279	0.999886	-3.78542	AIG1	Not sig
0.0168603	7.67228	0.501598	0.616392	0.999886	-6.08945	AIM1	Not sig
0.0322682	7.5373	0.61646	0.538152	0.999886	-6.02761	AIM2	Not sig
0.0280964	10.0433	0.886648	0.376121	0.999886	-5.83227	AIP	Not sig
-0.00802313	6.78077	-0.382228	0.702617	0.999886	-6.14028	AIPL1	Not sig
0.00395618	7.31474	0.151648	0.879587	0.999886	-6.19961	AIRE	Not sig
-0.0302594	7.45243	-0.636854	0.524803	0.999886	-6.01531	AJAP1	Not sig
-0.00642221	6.88916	-0.380116	0.704182	0.999886	-6.14105	AK1	Not sig
-0.0467963	8.33656	-1.55947	0.120151	0.999886	-5.04399	AK2	Not sig
0.0403362	10.1341	1.07743	0.282325	0.999886	-5.65232	AK3	Not sig
-0.02218	7.12725	-0.798381	0.425407	0.999886	-5.90377	AK3L1	Not sig
-0.0298423	6.87802	-1.02338	0.307119	0.999886	-5.70682	AK5	Not sig
0.0105524	6.84548	0.441039	0.659566	0.999886	-6.11695	AK7	Not sig
-0.0271056	6.96856	-1.50406	0.133829	0.999886	-5.12505	AKAP1	Not sig
-0.0361768	7.28212	-1.24908	0.212804	0.999886	-5.46085	AKAP10	Not sig
-0.0638068	9.15435	-1.39133	0.165362	0.999886	-5.28106	AKAP11	Not sig
-0.00426527	7.40891	-0.0832541	0.933716	0.999886	-6.20736	AKAP12	Not sig
-0.0370352	8.45252	-1.24675	0.213657	0.999886	-5.46364	AKAP13	Not sig
-0.039327	6.72744	-2.208	0.0281528	0.999886	-3.88354	AKAP14	Not sig
0.00334558	7.19153	0.16598	0.868306	0.999886	-6.19742	AKAP2	Not sig
0.0227591	6.94428	1.37789	0.169469	0.999886	-5.29886	AKAP3	Not sig
-0.0339836	6.93776	-1.57367	0.116829	0.999886	-5.02276	AKAP4	Not sig
-0.0318421	6.71803	-1.48027	0.140061	0.999886	-5.15897	AKAP5	Not sig
0.0191973	6.67717	1.0425	0.298188	0.999886	-5.68786	AKAP6	Not sig
-0.0699886	9.75535	-1.38577	0.167054	0.999886	-5.28845	AKAP7	Not sig
-0.0442193	9.8376	-1.26467	0.207167	0.999886	-5.44208	AKAP8	Not sig
0.00914774	6.75902	0.529688	0.596798	0.999886	-6.0755	AKAP8L	Not sig
0.00972775	6.76631	0.48343	0.629213	0.999886	-6.09807	AKAP9	Not sig
0.0354461	9.95038	0.922776	0.357014	0.999886	-5.80085	AKNA	Not sig
0.0428208	8.98773	1.41498	0.15832	0.999886	-5.24932	AKR1A1	Not sig
0.0943498	9.03721	1.93393	0.0542509	0.999886	-4.42125	AKR1B1	Not sig
-0.0124981	6.71997	-0.749907	0.454016	0.999886	-5.93987	AKR1B10	Not sig
0.00720464	6.71296	0.403955	0.686591	0.999886	-6.13205	AKR1C1	Not sig
-0.0233244	6.83448	-0.596844	0.551152	0.999886	-6.03907	AKR1C2	Not sig
0.00204577	7.42573	0.0479719	0.961777	0.999886	-6.20959	AKR1C3	Not sig
0.00397137	6.89157	0.229815	0.818423	0.999886	-6.18524	AKR1C4	Not sig
-0.00820501	6.70029	-0.471637	0.637597	0.999886	-6.1035	AKR1CL1	Not sig
-0.0255493	6.68878	-1.50677	0.133133	0.999886	-5.12115	AKR1CL2	Not sig
-0.00688681	9.70315	-0.133961	0.893541	0.999886	-6.20205	AKR1D1	Not sig
0.0194463	9.59209	0.568895	0.569938	0.999886	-6.05476	AKR7A2	Not sig
0.0218303	7.00444	1.209	0.227807	0.999886	-5.50807	AKR7A3	Not sig
0.0440547	12.0283	1.11094	0.267662	0.999886	-5.61714	AKT1	Not sig
0.00371395	6.59879	0.203806	0.838671	0.999886	-6.19067	AKT1S1	Not sig
-0.00110972	6.73507	-0.0574078	0.954266	0.999886	-6.20911	AKT2	Not sig
0.0142061	7.23712	0.358391	0.720353	0.999886	-6.14879	AKT3	Not sig
-0.0554887	8.69915	-1.47142	0.142434	0.999886	-5.17144	AKTIP	Not sig
0.010525	7.71451	0.448708	0.654031	0.999886	-6.11366	ALAD	Not sig
-0.0123484	7.90758	-0.501964	0.616135	0.999886	-6.08927	ALAS1	Not sig
0.136814	11.1047	1.46868	0.143176	0.999886	-5.17529	ALAS2	Not sig
-0.00284335	6.8413	-0.154689	0.877192	0.999886	-6.19916	ALB	Not sig
0.0129707	7.0061	0.502544	0.615727	0.999886	-6.08899	ALDH16A1	Not sig
0.0623932	9.45438	1.68344	0.0935391	0.999886	-4.85226	ALDH18A1	Not sig
0.0822959	8.32113	1.62874	0.104629	0.999886	-4.93863	ALDH1A1	Not sig
0.0217465	6.9238	1.03626	0.30108	0.999886	-5.69408	ALDH1A2	Not sig
-0.056861	6.99201	-1.40628	0.160883	0.999886	-5.26106	ALDH1A3	Not sig
-0.0197674	6.82356	-1.14433	0.25358	0.999886	-5.58102	ALDH1B1	Not sig
-0.016703	6.76769	-0.754237	0.451417	0.999886	-5.93673	ALDH1L1	Not sig
-0.0074491	7.51798	-0.131754	0.895285	0.999886	-6.20233	ALDH1L2	Not sig
0.0166519	8.14822	0.46649	0.641271	0.999886	-6.10582	ALDH2	Not sig
-0.01375	6.71394	-0.751019	0.453348	0.999886	-5.93906	ALDH3A1	Not sig
-0.0346509	7.72258	-1.39703	0.163644	0.999886	-5.27346	ALDH3A2	Not sig
-0.0523382	8.22498	-1.35511	0.176605	0.999886	-5.32865	ALDH3B1	Not sig
-0.0143473	6.98688	-0.669751	0.503635	0.999886	-5.99462	ALDH3B2	Not sig
0.0174352	7.35636	0.730004	0.466072	0.999886	-5.95404	ALDH4A1	Not sig
-0.0411358	7.79446	-1.07677	0.282621	0.999886	-5.653	ALDH5A1	Not sig
-0.00883144	6.96441	-0.455514	0.649135	0.999886	-6.1107	ALDH6A1	Not sig
0.0039485	6.94118	0.219083	0.826764	0.999886	-6.18756	ALDH7A1	Not sig
-0.00775361	6.78322	-0.490121	0.624478	0.999886	-6.09493	ALDH8A1	Not sig
0.0341694	10.6667	1.23341	0.21858	0.999886	-5.47949	ALDH9A1	Not sig
0.0398085	10.3227	0.835185	0.404411	0.999886	-5.87486	ALDOA	Not sig
0.00396212	6.72327	0.188906	0.85032	0.999886	-6.19349	ALDOB	Not sig
0.0703223	9.64682	1.88862	0.0601006	0.999886	-4.50351	ALDOC	Not sig
-0.00939291	6.7537	-0.523652	0.600984	0.999886	-6.07856	ALG1	Not sig
-0.0104869	6.85771	-0.490765	0.624023	0.999886	-6.09463	ALG10B	Not sig
-0.0270401	8.04447	-0.689961	0.490859	0.999886	-5.98139	ALG11	Not sig
-0.0197019	7.17309	-0.900381	0.368784	0.999886	-5.82047	ALG12	Not sig
-0.0187079	7.04634	-0.847154	0.397719	0.999886	-5.86518	ALG13	Not sig
-0.00696302	6.81157	-0.357969	0.720669	0.999886	-6.14893	ALG14	Not sig
-0.00756059	7.44324	-0.28957	0.772385	0.999886	-6.17028	ALG2	Not sig
0.0396021	7.67099	1.78179	0.075997	0.999886	-4.68995	ALG3	Not sig
0.0549649	8.78457	1.39321	0.164794	0.999886	-5.27856	ALG5	Not sig
0.0199725	9.33737	0.605315	0.545519	0.999886	-6.03417	ALG6	Not sig
0.0124685	9.84393	0.290363	0.771779	0.999886	-6.17006	ALG8	Not sig
0.0215067	8.01821	0.648737	0.517104	0.999886	-6.00795	ALG9	Not sig
0.0102312	6.96278	0.569917	0.569246	0.999886	-6.0542	ALK	Not sig
0.00259271	7.01808	0.124986	0.900635	0.999886	-6.20317	ALKBH1	Not sig
0.0343977	7.50714	1.20587	0.229006	0.999886	-5.51168	ALKBH2	Not sig
0.0308902	7.6704	1.27033	0.205148	0.999886	-5.43521	ALKBH3	Not sig
0.0373993	11.1635	1.49073	0.137294	0.999886	-5.14412	ALKBH5	Not sig
0.0182287	7.56023	0.68164	0.496098	0.999886	-5.98689	ALKBH6	Not sig
0.0765752	7.64403	1.48998	0.137491	0.999886	-5.14519	ALKBH7	Not sig
-0.0082077	6.63534	-0.464942	0.642378	0.999886	-6.10652	ALKBH8	Not sig
0.00300231	6.8343	0.181449	0.856162	0.999886	-6.19483	ALLC	Not sig
0.0246759	7.11311	1.09106	0.276299	0.999886	-5.63814	ALMS1	Not sig
0.0290056	6.90804	1.19848	0.231864	0.999886	-5.5202	ALOX12	Not sig
-0.027354	6.81109	-1.57428	0.116687	0.999886	-5.02184	ALOX12B	Not sig
0.00309111	6.82416	0.152127	0.879209	0.999886	-6.19954	ALOX12P2	Not sig
-0.17503	9.69141	-1.96249	0.0508146	0.999886	-4.36842	ALOX15	Not sig
-0.0142551	7.1971	-0.429936	0.667613	0.999886	-6.12161	ALOX15B	Not sig
-0.0835385	11.4406	-1.84723	0.0658952	0.999886	-4.57699	ALOX5	Not sig
0.0157936	10.8767	0.327519	0.74355	0.999886	-6.15899	ALOX5AP	Not sig
0.0135924	6.78934	0.787735	0.431598	0.999886	-5.91189	ALOXE3	Not sig
-0.0222575	6.81875	-1.18179	0.238414	0.999886	-5.53925	ALPI	Not sig
-0.0247851	8.97024	-0.452081	0.651603	0.999886	-6.1122	ALPK1	Not sig
-0.00645042	7.01572	-0.20993	0.833893	0.999886	-6.18945	ALPK2	Not sig
0.0173034	6.67142	0.934234	0.351085	0.999886	-5.79063	ALPK3	Not sig
-0.111172	10.0022	-1.05143	0.294078	0.999886	-5.67889	ALPL	Not sig
0.00773336	7.32508	0.301998	0.762904	0.999886	-6.16673	ALPP	Not sig
0.0112084	6.91956	0.643967	0.520187	0.999886	-6.01092	ALPPL2	Not sig
0.00613255	7.68262	0.211872	0.83238	0.999886	-6.18906	ALS2	Not sig
0.00697705	6.95934	0.263788	0.79216	0.999886	-6.17715	ALS2CL	Not sig
0.00802242	6.7115	0.468225	0.640031	0.999886	-6.10504	ALS2CR11	Not sig
-0.00792968	7.11203	-0.2209	0.825351	0.999886	-6.18717	ALS2CR12	Not sig
-0.05527	9.53728	-1.2817	0.201137	0.999886	-5.42132	ALS2CR13	Not sig
0.00232274	7.18496	0.0935469	0.925544	0.999886	-6.20648	ALS2CR14	Not sig
-0.0143012	7.11409	-0.6082	0.543607	0.999886	-6.03248	ALS2CR16	Not sig
0.0198085	11.2931	0.419366	0.675309	0.999886	-6.12593	ALS2CR2	Not sig
0.0105633	7.1553	0.405131	0.685728	0.999886	-6.13159	ALS2CR4	Not sig
-0.0191971	6.70582	-1.21495	0.22553	0.999886	-5.50114	ALS2CR8	Not sig
0.028201	7.15923	1.00532	0.315713	0.999886	-5.72441	ALX3	Not sig
-0.0528008	6.86623	-1.996	0.0470191	0.999886	-4.3055	ALX4	Not sig
0.000723515	7.24909	0.0195024	0.984456	0.999886	-6.21052	AMAC1	Not sig
-0.00479222	6.77397	-0.30824	0.758156	0.999886	-6.1649	AMAC1L1	Not sig
-0.022763	7.15727	-0.654298	0.513521	0.999886	-6.00447	AMAC1L2	Not sig
0.00414067	6.89456	0.228402	0.819521	0.999886	-6.18555	AMACR	Not sig
-0.0024631	6.8648	-0.104685	0.91671	0.999886	-6.20542	AMBN	Not sig
0.0181268	6.75676	1.04525	0.296919	0.999886	-5.68511	AMBP	Not sig
0.0122003	7.03055	0.410755	0.681604	0.999886	-6.12938	AMBRA1	Not sig
-0.0372671	9.89157	-1.11682	0.265145	0.999886	-5.61086	AMD1	Not sig
-0.00314842	6.9269	-0.177887	0.858956	0.999886	-6.19544	AMDHD1	Not sig
0.0425511	7.04693	1.39895	0.163066	0.999886	-5.27089	AMDHD2	Not sig
-0.000388124	6.74827	-0.0214852	0.982876	0.999886	-6.21048	AMELX	Not sig
0.015459	6.85024	0.837588	0.403062	0.999886	-5.87293	AMELY	Not sig
0.0263564	7.24373	0.836241	0.403818	0.999886	-5.87401	AMFR	Not sig
0.00398736	6.7375	0.211574	0.832612	0.999886	-6.18912	AMH	Not sig
0.00609547	6.7924	0.35435	0.723375	0.999886	-6.15017	AMHR2	Not sig
-0.056167	12.1026	-1.54349	0.123977	0.999886	-5.06766	AMICA1	Not sig
-0.0110687	7.11385	-0.369291	0.712224	0.999886	-6.14496	AMIGO1	Not sig
0.0276569	7.00154	1.29891	0.195172	0.999886	-5.40005	AMIGO2	Not sig
0.0176039	6.72378	1.00162	0.317496	0.999886	-5.72798	AMIGO3	Not sig
0.0294186	7.20826	1.19537	0.233074	0.999886	-5.52376	AMMECR1	Not sig
-0.0528895	8.31094	-1.7579	0.0799876	0.999886	-4.73019	AMMECR1L	Not sig
0.00342583	6.69317	0.180082	0.857234	0.999886	-6.19506	AMN	Not sig
-0.0257556	7.06855	-1.15805	0.247948	0.999886	-5.56587	AMN1	Not sig
0.00602998	7.1746	0.287108	0.774268	0.999886	-6.17096	AMOT	Not sig
0.010581	6.98662	0.508046	0.611869	0.999886	-6.08631	AMOTL1	Not sig
0.00348027	7.42337	0.073002	0.941863	0.999886	-6.20813	AMOTL2	Not sig
0.00881057	6.75882	0.469112	0.639399	0.999886	-6.10464	AMPD1	Not sig
0.0125331	7.07995	0.294877	0.768333	0.999886	-6.16878	AMPD2	Not sig
-0.0112651	6.99623	-0.642034	0.521439	0.999886	-6.01212	AMPD3	Not sig
0.0492933	7.11923	2.03497	0.0429093	0.999886	-4.23101	AMPH	Not sig
0.00263148	7.82429	0.0510945	0.959291	0.999886	-6.20944	AMT	Not sig
0.0181137	6.654	1.03085	0.303605	0.999886	-5.69945	AMTN	Not sig
0.00627728	6.7824	0.32037	0.748956	0.999886	-6.16122	AMY1A	Not sig
-0.0144997	6.85012	-0.601205	0.548248	0.999886	-6.03655	AMY1B	Not sig
0.00626466	6.79939	0.410484	0.681803	0.999886	-6.12948	AMY1C	Not sig
-0.00496639	7.3775	-0.151256	0.879896	0.999886	-6.19967	AMY2A	Not sig
0.028835	8.33864	0.778385	0.437078	0.999886	-5.91893	AMY2B	Not sig
-0.00606678	6.81622	-0.332149	0.740055	0.999886	-6.15752	AMZ1	Not sig
-0.00929662	9.51777	-0.378819	0.705144	0.999886	-6.14153	AMZ2	Not sig
0.00949338	7.73427	0.318684	0.750232	0.999886	-6.16174	ANAPC1	Not sig
0.00437342	7.18146	0.193911	0.846403	0.999886	-6.19257	ANAPC10	Not sig
0.0342449	8.6998	1.08912	0.277151	0.999886	-5.64017	ANAPC11	Not sig
-0.0374534	7.61892	-1.38678	0.166745	0.999886	-5.28711	ANAPC13	Not sig
0.00573888	6.96244	0.288321	0.77334	0.999886	-6.17062	ANAPC2	Not sig
0.0217752	9.33834	0.617023	0.537781	0.999886	-6.02728	ANAPC4	Not sig
0.0322386	8.81824	1.25062	0.212243	0.999886	-5.45901	ANAPC5	Not sig
0.0266957	6.94467	1.15108	0.2508	0.999886	-5.5736	ANAPC7	Not sig
0.00153322	7.95752	0.0360171	0.971297	0.999886	-6.21007	ANG	Not sig
0.0658975	9.36568	1.57343	0.116883	0.999886	-5.02311	ANGEL1	Not sig
-0.0450437	9.63756	-1.21086	0.227092	0.999886	-5.5059	ANGEL2	Not sig
-0.01232	6.79241	-0.657493	0.511469	0.999886	-6.00245	ANGPT1	Not sig
0.00149502	6.88374	0.0906527	0.927841	0.999886	-6.20674	ANGPT2	Not sig
0.0134663	6.68458	0.782025	0.43494	0.999886	-5.9162	ANGPT4	Not sig
0.00568338	6.93396	0.258743	0.796046	0.999886	-6.17842	ANGPTL1	Not sig
0.0182529	7.06488	0.551798	0.581579	0.999886	-6.06398	ANGPTL2	Not sig
0.0197523	6.89666	1.2085	0.227998	0.999886	-5.50864	ANGPTL3	Not sig
-0.0035696	7.46817	-0.0845682	0.932672	0.999886	-6.20725	ANGPTL4	Not sig
-0.024077	6.6027	-1.32877	0.185135	0.999886	-5.36249	ANGPTL5	Not sig
-0.0189637	6.80721	-1.13507	0.257431	0.999886	-5.59114	ANGPTL6	Not sig
0.0195052	6.80106	1.36132	0.174638	0.999886	-5.32058	ANGPTL7	Not sig
-0.0137268	7.27661	-0.307551	0.75868	0.999886	-6.1651	ANK1	Not sig
-0.0180957	7.14184	-0.773134	0.440173	0.999886	-5.92285	ANK2	Not sig
-0.040509	7.21358	-0.902844	0.367478	0.999886	-5.81834	ANK3	Not sig
-0.0470144	8.02363	-1.09998	0.272398	0.999886	-5.62876	ANKAR	Not sig
0.00372089	7.61274	0.107974	0.914103	0.999886	-6.20508	ANKDD1A	Not sig
-0.0202587	6.87949	-0.599432	0.549428	0.999886	-6.03758	ANKFN1	Not sig
0.071458	10.1919	2.19146	0.0293418	0.999886	-3.91794	ANKFY1	Not sig
-0.0660232	7.49117	-1.18696	0.23637	0.999886	-5.53337	ANKH	Not sig
0.0195689	9.77897	0.713136	0.476427	0.999886	-5.96575	ANKHD1	Not sig
0.0322859	7.20342	1.28917	0.198532	0.999886	-5.41212	ANKHD1-EIF4EBP3	Not sig
-0.0137932	6.72746	-0.934831	0.350777	0.999886	-5.79009	ANKK1	Not sig
-0.0186802	8.23123	-0.487162	0.626571	0.999886	-6.09633	ANKMY1	Not sig
-0.0124001	7.04656	-0.564415	0.572978	0.999886	-6.0572	ANKMY2	Not sig
0.0373772	8.57355	0.955211	0.340394	0.999886	-5.77159	ANKRA2	Not sig
0.0162251	6.98504	0.73407	0.463594	0.999886	-5.95117	ANKRD1	Not sig
0.022993	8.31237	0.645454	0.519225	0.999886	-6.01	ANKRD10	Not sig
0.00154338	8.74727	0.0553022	0.955942	0.999886	-6.20923	ANKRD11	Not sig
-0.064582	7.70916	-1.79281	0.0742117	0.999886	-4.6712	ANKRD12	Not sig
-0.0399847	11.2026	-1.33103	0.184393	0.999886	-5.35961	ANKRD13A	Not sig
0.0291894	6.78732	1.49748	0.135529	0.999886	-5.13448	ANKRD13B	Not sig
-0.0245017	7.17769	-0.910661	0.363351	0.999886	-5.81153	ANKRD13C	Not sig
0.0369739	7.3662	1.21318	0.226206	0.999886	-5.50321	ANKRD13D	Not sig
0.00563084	7.40373	0.202068	0.840028	0.999886	-6.19101	ANKRD16	Not sig
-0.00513194	8.05787	-0.200288	0.841418	0.999886	-6.19136	ANKRD17	Not sig
0.0118887	8.46106	0.401089	0.688698	0.999886	-6.13316	ANKRD19	Not sig
0.00666102	6.67941	0.348606	0.727678	0.999886	-6.15212	ANKRD2	Not sig
-0.00889007	7.07809	-0.294741	0.768436	0.999886	-6.16882	ANKRD20A1	Not sig
-0.00718576	7.0063	-0.219458	0.826473	0.999886	-6.18748	ANKRD20A3	Not sig
0.0351143	6.90573	1.03853	0.300027	0.999886	-5.69183	ANKRD20B	Not sig
-0.00469144	6.7148	-0.234789	0.814565	0.999886	-6.18412	ANKRD21	Not sig
-0.0164579	7.11416	-0.577813	0.56391	0.999886	-6.04983	ANKRD22	Not sig
0.0273307	7.03504	0.978839	0.328606	0.999886	-5.74964	ANKRD23	Not sig
0.0259413	7.06243	1.03657	0.300939	0.999886	-5.69378	ANKRD24	Not sig
-0.00801673	6.81497	-0.388207	0.698193	0.999886	-6.13806	ANKRD26	Not sig
-0.00147034	6.96482	-0.075687	0.939729	0.999886	-6.20794	ANKRD27	Not sig
0.00350375	6.86723	0.201905	0.840155	0.999886	-6.19105	ANKRD28	Not sig
0.0162434	6.7545	0.92059	0.358152	0.999886	-5.80279	ANKRD29	Not sig
2.3766e-05	6.76773	0.00102351	0.999184	0.999886	-6.2107	ANKRD30A	Not sig
0.0234306	7.16391	0.968663	0.33365	0.999886	-5.75916	ANKRD30B	Not sig
-0.0117022	6.74291	-0.796486	0.426506	0.999886	-5.90522	ANKRD31	Not sig
-0.00110699	7.22373	-0.0314083	0.974969	0.999886	-6.21022	ANKRD32	Not sig
0.0022514	6.83923	0.144953	0.884865	0.999886	-6.20057	ANKRD33	Not sig
7.11715e-05	7.32149	0.00314438	0.997494	0.999886	-6.2107	ANKRD34A	Not sig
-0.0182428	6.7722	-1.05689	0.291584	0.999886	-5.67336	ANKRD34B	Not sig
0.0109421	6.92307	0.639549	0.523052	0.999886	-6.01365	ANKRD34C	Not sig
0.000819959	7.42625	0.0147127	0.988273	0.999886	-6.2106	ANKRD35	Not sig
0.0589728	6.89212	2.20686	0.0282332	0.999886	-3.88592	ANKRD36	Not sig
0.01713	6.96672	0.871629	0.384247	0.999886	-5.84496	ANKRD36B	Not sig
-0.0159354	7.16979	-0.643797	0.520298	0.999886	-6.01103	ANKRD37	Not sig
0.0367192	7.52827	1.35912	0.175333	0.999886	-5.32344	ANKRD39	Not sig
0.0127927	7.10794	0.51804	0.604888	0.999886	-6.08138	ANKRD40	Not sig
-0.0154566	6.9661	-0.83468	0.404695	0.999886	-5.87527	ANKRD41	Not sig
0.0114601	6.64373	0.612767	0.540587	0.999886	-6.0298	ANKRD42	Not sig
-0.00942804	6.85967	-0.534483	0.593483	0.999886	-6.07304	ANKRD43	Not sig
0.0247133	7.36787	0.863561	0.388657	0.999886	-5.85169	ANKRD44	Not sig
0.0065105	6.80021	0.343709	0.731354	0.999886	-6.15375	ANKRD45	Not sig
-0.0437889	9.46063	-0.850887	0.395646	0.999886	-5.86213	ANKRD46	Not sig
0.0115004	6.77588	0.669422	0.503844	0.999886	-5.99483	ANKRD47	Not sig
-0.0117918	7.72455	-0.297425	0.766389	0.999886	-6.16805	ANKRD49	Not sig
0.00418305	7.2811	0.175486	0.86084	0.999886	-6.19585	ANKRD5	Not sig
-0.0117538	6.97561	-0.568079	0.570491	0.999886	-6.0552	ANKRD50	Not sig
0.0164767	6.75082	1.0317	0.303212	0.999886	-5.69862	ANKRD53	Not sig
0.017881	7.57522	0.865555	0.387564	0.999886	-5.85003	ANKRD54	Not sig
-0.0461436	7.70644	-1.27577	0.203222	0.999886	-5.42858	ANKRD55	Not sig
-0.0340318	6.66196	-1.94196	0.0532649	0.999886	-4.40646	ANKRD56	Not sig
-0.00842744	7.37348	-0.270208	0.787223	0.999886	-6.1755	ANKRD57	Not sig
-0.0261505	7.00804	-0.801136	0.423814	0.999886	-5.90165	ANKRD58	Not sig
-0.0101609	7.35839	-0.391237	0.695956	0.999886	-6.13692	ANKRD6	Not sig
-0.0253274	7.03203	-0.998769	0.318872	0.999886	-5.73072	ANKRD7	Not sig
0.0148874	7.46079	0.450841	0.652495	0.999886	-6.11274	ANKRD9	Not sig
-0.0266858	7.94816	-1.05241	0.29363	0.999886	-5.6779	ANKS1A	Not sig
-0.0197892	6.78161	-0.912583	0.362341	0.999886	-5.80984	ANKS1B	Not sig
0.0246237	6.8953	1.25597	0.2103	0.999886	-5.45259	ANKS3	Not sig
0.00464257	6.51308	0.245124	0.806562	0.999886	-6.18173	ANKS4B	Not sig
0.0182018	6.59305	1.13125	0.259035	0.999886	-5.5953	ANKS6	Not sig
0.0857807	8.34446	2.13215	0.0339693	0.999886	-4.03921	ANKZF1	Not sig
0.00154006	6.95361	0.0655819	0.947763	0.999886	-6.20863	ANLN	Not sig
-0.0130609	7.06133	-0.385395	0.700273	0.999886	-6.13911	ANP32A	Not sig
0.0371122	11.5656	1.14141	0.254792	0.999886	-5.58422	ANP32B	Not sig
-0.00990533	6.90334	-0.591394	0.554791	0.999886	-6.04219	ANP32C	Not sig
-0.0118099	6.70855	-0.680019	0.497122	0.999886	-5.98795	ANP32D	Not sig
-0.0450945	7.14202	-1.05476	0.292554	0.999886	-5.67552	ANP32E	Not sig
0.0447975	8.26351	0.626193	0.53176	0.999886	-6.02179	ANPEP	Not sig
-0.0151816	6.8757	-0.80322	0.422611	0.999886	-5.90004	ANRIL	Not sig
-0.0203188	7.06752	-1.11917	0.264143	0.999886	-5.60834	ANTXR1	Not sig
-0.0721987	9.07304	-1.73244	0.0844282	0.999886	-4.77251	ANTXR2	Not sig
0.0198174	6.69076	1.04324	0.297845	0.999886	-5.68712	ANTXRL	Not sig
0.00383803	6.7629	0.212179	0.83214	0.999886	-6.18899	ANUBL1	Not sig
0.00778165	6.72945	0.448737	0.65401	0.999886	-6.11365	ANXA10	Not sig
0.0700076	10.2657	1.1774	0.240156	0.999886	-5.54421	ANXA11	Not sig
0.0142208	6.75539	0.833559	0.405325	0.999886	-5.87616	ANXA13	Not sig
-0.0585341	11.0008	-1.78238	0.0759013	0.999886	-4.68896	ANXA2	Not sig
0.00614242	6.85663	0.388144	0.69824	0.999886	-6.13808	ANXA2P1	Not sig
-0.00316393	6.83601	-0.170848	0.864482	0.999886	-6.19663	ANXA2P3	Not sig
-0.0882303	7.28705	-2.07616	0.0389015	0.999886	-4.15077	ANXA3	Not sig
-0.000393624	6.87799	-0.0220038	0.982463	0.999886	-6.21047	ANXA4	Not sig
0.0243069	9.49193	0.593992	0.553055	0.999886	-6.0407	ANXA5	Not sig
-0.0179312	9.44994	-0.559702	0.576184	0.999886	-6.05975	ANXA7	Not sig
0.00551736	6.87686	0.315271	0.752819	0.999886	-6.16278	ANXA8	Not sig
0.00150597	6.84087	0.0748059	0.940429	0.999886	-6.208	ANXA8L2	Not sig
0.00152825	6.85931	0.0708666	0.943561	0.999886	-6.20828	ANXA9	Not sig
0.0134064	8.37665	0.4003	0.689278	0.999886	-6.13346	AOAH	Not sig
-0.0174329	6.89362	-0.945826	0.345151	0.999886	-5.78016	AOC2	Not sig
0.00815723	7.90789	0.113132	0.910017	0.999886	-6.20453	AOC3	Not sig
-0.00980643	6.83574	-0.608087	0.543682	0.999886	-6.03255	AOF1	Not sig
-0.0157862	6.67343	-0.946631	0.344741	0.999886	-5.77943	AOX1	Not sig
0.000796768	6.75102	0.0532633	0.957565	0.999886	-6.20933	AOX2	Not sig
-0.0295154	8.4519	-0.741969	0.458802	0.999886	-5.94556	AP1B1	Not sig
0.0472939	8.06973	1.29722	0.195753	0.999886	-5.40215	AP1G1	Not sig
0.037524	9.23554	0.880084	0.379659	0.999886	-5.83784	AP1G2	Not sig
0.0341479	7.19781	1.39442	0.164429	0.999886	-5.27695	AP1GBP1	Not sig
0.00425019	10.4403	0.1317	0.895327	0.999886	-6.20234	AP1M1	Not sig
-0.0153862	7.38248	-0.291836	0.770654	0.999886	-6.16964	AP1M2	Not sig
0.0072304	7.3821	0.236557	0.813194	0.999886	-6.18372	AP1S1	Not sig
-0.0731462	11.4253	-1.89819	0.0588226	0.999886	-4.48629	AP1S2	Not sig
0.0164039	6.67283	1.0724	0.284575	0.999886	-5.65751	AP1S3	Not sig
-0.0133555	7.29763	-0.482869	0.629611	0.999886	-6.09833	AP2A1	Not sig
0.0268188	7.30138	0.941171	0.347526	0.999886	-5.78438	AP2A2	Not sig
0.0489088	8.07393	1.13419	0.2578	0.999886	-5.5921	AP2B1	Not sig
0.0309434	9.69356	0.724032	0.469723	0.999886	-5.95821	AP2M1	Not sig
0.0348124	9.90013	1.14666	0.252617	0.999886	-5.57846	AP2S1	Not sig
0.0263141	9.4746	0.833699	0.405247	0.999886	-5.87605	AP3B1	Not sig
0.0155564	6.81801	0.682206	0.49574	0.999886	-5.98651	AP3B2	Not sig
-0.0188389	8.16889	-0.567099	0.571155	0.999886	-6.05574	AP3D1	Not sig
0.0309547	9.1667	0.809295	0.419115	0.999886	-5.89533	AP3M1	Not sig
0.0181068	9.01505	0.527062	0.598618	0.999886	-6.07683	AP3M2	Not sig
0.0345636	8.23829	1.10306	0.271064	0.999886	-5.62551	AP3S1	Not sig
0.050545	7.70387	1.59478	0.112025	0.999886	-4.99084	AP3S2	Not sig
-0.000787484	8.97997	-0.0264397	0.978928	0.999886	-6.21036	AP4B1	Not sig
-0.0205062	8.47872	-0.663781	0.507442	0.999886	-5.99845	AP4E1	Not sig
0.0158543	7.11883	0.733273	0.464079	0.999886	-5.95173	AP4M1	Not sig
0.0280632	6.9491	1.49767	0.135481	0.999886	-5.13421	AP4S1	Not sig
-0.00874892	6.83518	-0.577104	0.564388	0.999886	-6.05023	APBA1	Not sig
-0.0206892	7.64117	-0.390891	0.696211	0.999886	-6.13705	APBA2BP	Not sig
0.0166887	8.21563	0.43813	0.66167	0.999886	-6.11818	APBA3	Not sig
-0.033956	7.29271	-0.771547	0.441112	0.999886	-5.92403	APBB1	Not sig
-0.0408228	10.2471	-0.72115	0.471491	0.999886	-5.96022	APBB1IP	Not sig
0.016817	6.65645	1.01709	0.310094	0.999886	-5.71298	APBB2	Not sig
-0.024924	9.36484	-0.589353	0.556157	0.999886	-6.04335	APBB3	Not sig
0.00222352	7.0515	0.0607428	0.951613	0.999886	-6.20892	APC	Not sig
8.89352e-05	6.779	0.0054562	0.995651	0.999886	-6.21069	APC2	Not sig
-0.00899456	6.9519	-0.517924	0.60497	0.999886	-6.08143	APCDD1	Not sig
-0.0194656	6.82032	-1.04208	0.298381	0.999886	-5.68828	APCDD1L	Not sig
0.00916412	7.2631	0.39431	0.693688	0.999886	-6.13576	APCS	Not sig
-0.00342382	6.74532	-0.141849	0.887313	0.999886	-6.201	APEG1	Not sig
0.0254063	8.85879	0.908783	0.36434	0.999886	-5.81317	APEH	Not sig
0.052946	9.36037	1.31788	0.188752	0.999886	-5.37629	APEX1	Not sig
0.0273064	7.64692	1.03049	0.303776	0.999886	-5.69981	APEX2	Not sig
0.096571	10.0745	1.52078	0.12958	0.999886	-5.1009	APH1A	Not sig
0.0268637	9.22522	0.706274	0.480675	0.999886	-5.97043	APH1B	Not sig
-0.00432126	8.98537	-0.13991	0.888844	0.999886	-6.20126	API5	Not sig
0.0146092	7.27838	0.50443	0.614404	0.999886	-6.08808	APIP	Not sig
0.0321186	7.13194	1.56122	0.119738	0.999886	-5.04139	APITD1	Not sig
0.0102776	6.94321	0.45308	0.650884	0.999886	-6.11176	APLN	Not sig
-0.0492432	7.46247	-1.5161	0.130757	0.999886	-5.10767	APLP1	Not sig
-0.026991	7.9412	-0.800395	0.424242	0.999886	-5.90222	APLP2	Not sig
-0.0143003	7.10622	-0.456675	0.648301	0.999886	-6.11019	APM-1	Not sig
0.00675794	6.67428	0.31529	0.752805	0.999886	-6.16278	APOA1	Not sig
0.0443506	7.97332	1.68005	0.0941961	0.999886	-4.85768	APOA1BP	Not sig
-0.0163407	6.77973	-0.97489	0.330557	0.999886	-5.75335	APOA2	Not sig
0.0279171	6.65471	1.57815	0.115796	0.999886	-5.01602	APOA4	Not sig
0.00962028	6.79945	0.506617	0.61287	0.999886	-6.08701	APOA5	Not sig
-0.0106012	6.96532	-0.497478	0.619289	0.999886	-6.09143	APOB	Not sig
-0.0479756	8.13207	-0.938191	0.349052	0.999886	-5.78707	APOB48R	Not sig
-0.0050158	6.7208	-0.288879	0.772913	0.999886	-6.17047	APOBEC1	Not sig
0.0427722	6.92549	2.22149	0.0272137	0.999886	-3.8553	APOBEC2	Not sig
-0.136944	9.55839	-1.72653	0.0854879	0.999886	-4.78225	APOBEC3A	Not sig
-0.00506363	6.77368	-0.224194	0.82279	0.999886	-6.18647	APOBEC3B	Not sig
0.0141237	6.84454	0.630426	0.528992	0.999886	-6.01923	APOBEC3D	Not sig
-0.0105733	7.54469	-0.2976	0.766256	0.999886	-6.168	APOBEC3F	Not sig
0.0285599	7.05714	1.14024	0.255277	0.999886	-5.5855	APOBEC3H	Not sig
0.00223224	6.75675	0.113769	0.909512	0.999886	-6.20446	APOBEC4	Not sig
-0.0473973	6.87511	-2.0343	0.0429768	0.999886	-4.23229	APOC1	Not sig
-0.0153602	6.92102	-0.570873	0.568599	0.999886	-6.05367	APOC2	Not sig
0.000772348	6.71843	0.0448966	0.964226	0.999886	-6.20973	APOC3	Not sig
0.0115489	6.78698	0.74496	0.456996	0.999886	-5.94342	APOC4	Not sig
-0.00893519	6.69138	-0.538365	0.590804	0.999886	-6.07103	APOD	Not sig
0.00235633	6.74084	0.154607	0.877256	0.999886	-6.19918	APOE	Not sig
0.0148599	6.99915	0.647181	0.518109	0.999886	-6.00892	APOF	Not sig
-0.0125256	6.66164	-0.675693	0.49986	0.999886	-5.99077	APOH	Not sig
-0.017095	7.03183	-0.575019	0.565796	0.999886	-6.05138	APOL1	Not sig
0.0363956	8.7462	0.851124	0.395515	0.999886	-5.86194	APOL2	Not sig
0.0489535	8.71882	1.47588	0.141235	0.999886	-5.16517	APOL3	Not sig
-0.0371124	7.48592	-0.684132	0.494525	0.999886	-5.98525	APOL4	Not sig
-0.0261157	6.72324	-1.60596	0.109545	0.999886	-4.97377	APOL5	Not sig
-0.0120347	6.93013	-0.530224	0.596427	0.999886	-6.07522	APOL6	Not sig
0.0151194	6.96347	0.630029	0.529251	0.999886	-6.01947	APOLD1	Not sig
0.0111175	6.7702	0.573348	0.566924	0.999886	-6.05231	APOM	Not sig
0.00207521	6.97983	0.089973	0.928381	0.999886	-6.2068	APOO	Not sig
-0.0112546	7.00428	-0.502826	0.615529	0.999886	-6.08886	APOOL	Not sig
0.0234158	7.1945	0.865022	0.387856	0.999886	-5.85047	APP	Not sig
-0.0284709	8.30285	-0.897475	0.370329	0.999886	-5.82298	APPBP2	Not sig
-0.0213047	7.91537	-0.85427	0.393773	0.999886	-5.85936	APPL1	Not sig
0.00445791	10.0773	0.140137	0.888665	0.999886	-6.20123	APPL2	Not sig
-0.0121113	6.758	-0.671733	0.502374	0.999886	-5.99334	APRIN	Not sig
0.0251469	8.57965	0.863781	0.388536	0.999886	-5.8515	APTX	Not sig
0.0125721	7.35512	0.31798	0.750766	0.999886	-6.16196	AQP1	Not sig
0.0088443	7.32291	0.327647	0.743453	0.999886	-6.15895	AQP11	Not sig
-0.0101976	6.78953	-0.590051	0.555689	0.999886	-6.04295	AQP12A	Not sig
0.00688748	6.76142	0.364724	0.715626	0.999886	-6.14658	AQP2	Not sig
0.0200273	7.65092	0.356122	0.72205	0.999886	-6.14957	AQP3	Not sig
-0.0172434	6.92689	-0.749791	0.454086	0.999886	-5.93995	AQP4	Not sig
-0.00418074	6.77051	-0.221651	0.824767	0.999886	-6.18701	AQP5	Not sig
-0.00867814	6.80008	-0.39048	0.696514	0.999886	-6.13721	AQP6	Not sig
-0.0107064	6.72225	-0.694866	0.487785	0.999886	-5.97813	AQP7	Not sig
0.0142155	7.29883	0.280534	0.7793	0.999886	-6.17276	AQP7P2	Not sig
0.0111124	6.72612	0.677993	0.498403	0.999886	-5.98927	AQP8	Not sig
-0.113645	10.1966	-1.58334	0.114609	0.999886	-5.00819	AQP9	Not sig
-0.00808691	8.20311	-0.343208	0.73173	0.999886	-6.15392	AQR	Not sig
-0.0339968	7.31454	-0.68475	0.494136	0.999886	-5.98484	AR	Not sig
0.0179371	10.19	0.41965	0.675101	0.999886	-6.12582	ARAF	Not sig
-0.00548753	6.71198	-0.271299	0.786385	0.999886	-6.17522	ARC	Not sig
0.0111843	9.35431	0.315747	0.752458	0.999886	-6.16264	ARCN1	Not sig
0.0140344	8.92333	0.484919	0.628159	0.999886	-6.09738	ARD1A	Not sig
0.00110082	6.7348	0.0656221	0.947731	0.999886	-6.20862	AREG	Not sig
-0.0111043	9.79523	-0.351471	0.725531	0.999886	-6.15115	ARF1	Not sig
0.0196263	11.3539	0.41118	0.681293	0.999886	-6.12921	ARF3	Not sig
-0.0135397	8.81393	-0.569543	0.569499	0.999886	-6.0544	ARF4	Not sig
0.054464	10.7092	0.869841	0.385222	0.999886	-5.84645	ARF5	Not sig
-0.0174175	7.43891	-0.357155	0.721277	0.999886	-6.14921	ARF6	Not sig
0.0464141	8.08587	1.3109	0.191094	0.999886	-5.38506	ARFGAP1	Not sig
-0.0183485	7.13838	-0.722872	0.470434	0.999886	-5.95902	ARFGAP2	Not sig
0.0204071	8.31574	0.502087	0.616048	0.999886	-6.08921	ARFGAP3	Not sig
0.0268529	6.78424	1.54182	0.124383	0.999886	-5.07013	ARFGEF2	Not sig
-0.0704911	7.88663	-2.11489	0.035429	0.999886	-4.07391	ARFIP1	Not sig
-0.0173419	7.80802	-0.249098	0.80349	0.999886	-6.18079	ARFIP2	Not sig
-0.00370767	7.23612	-0.161199	0.872067	0.999886	-6.19817	ARFRP1	Not sig
-0.0220144	6.91012	-0.800854	0.423976	0.999886	-5.90187	ARG1	Not sig
0.00433653	6.96809	0.183673	0.854419	0.999886	-6.19443	ARG2	Not sig
-0.0266675	6.75992	-1.38204	0.168195	0.999886	-5.29339	ARG99	Not sig
0.0115474	6.75769	0.627525	0.530888	0.999886	-6.02098	ARGFX	Not sig
-0.00375589	7.60922	-0.107051	0.914834	0.999886	-6.20517	ARGFXP2	Not sig
-0.066671	8.29565	-1.17978	0.239209	0.999886	-5.54152	ARGLU1	Not sig
-0.0497395	9.2669	-1.14481	0.253383	0.999886	-5.5805	ARHGAP1	Not sig
0.0016174	7.18529	0.06988	0.944345	0.999886	-6.20835	ARHGAP10	Not sig
-0.0188512	7.51544	-0.671786	0.50234	0.999886	-5.9933	ARHGAP11A	Not sig
0.0324114	6.66922	1.62876	0.104624	0.999886	-4.93859	ARHGAP11B	Not sig
-0.0206265	7.55413	-0.709405	0.478734	0.999886	-5.9683	ARHGAP12	Not sig
0.0447365	10.0924	1.55667	0.120815	0.999886	-5.04816	ARHGAP15	Not sig
0.00527951	9.0168	0.150298	0.880651	0.999886	-6.19981	ARHGAP17	Not sig
-0.0627521	7.3622	-2.17914	0.0302551	0.999886	-3.94338	ARHGAP18	Not sig
-0.0263278	8.01239	-0.704146	0.481997	0.999886	-5.97188	ARHGAP19	Not sig
-0.0295769	6.76145	-1.67875	0.0944503	0.999886	-4.85976	ARHGAP20	Not sig
0.0181521	7.48096	0.685344	0.493762	0.999886	-5.98445	ARHGAP21	Not sig
-0.0176055	6.92371	-0.75918	0.44846	0.999886	-5.93313	ARHGAP22	Not sig
-0.0121541	6.77998	-0.631575	0.528242	0.999886	-6.01853	ARHGAP23	Not sig
0.0527116	7.88133	1.31294	0.190406	0.999886	-5.3825	ARHGAP24	Not sig
0.0224503	9.94585	0.493053	0.622408	0.999886	-6.09354	ARHGAP25	Not sig
-0.0110878	6.77049	-0.665835	0.506131	0.999886	-5.99714	ARHGAP26	Not sig
0.0155747	7.33777	0.464717	0.642538	0.999886	-6.10662	ARHGAP27	Not sig
-0.0100135	6.82626	-0.477104	0.633705	0.999886	-6.101	ARHGAP28	Not sig
-0.00956662	6.74801	-0.534116	0.593736	0.999886	-6.07323	ARHGAP29	Not sig
-0.00650384	11.0718	-0.178094	0.858793	0.999886	-6.19541	ARHGAP30	Not sig
0.0352278	10.2204	0.462391	0.644203	0.999886	-6.10766	ARHGAP4	Not sig
0.0260085	7.07348	1.16131	0.246622	0.999886	-5.56225	ARHGAP5	Not sig
0.0201752	6.78015	1.33689	0.182472	0.999886	-5.35212	ARHGAP6	Not sig
0.028348	7.43721	1.08481	0.27905	0.999886	-5.64466	ARHGAP8	Not sig
-0.0419602	9.71427	-1.15624	0.248687	0.999886	-5.56788	ARHGAP9	Not sig
-0.0109065	8.32789	-0.296586	0.767029	0.999886	-6.16829	ARHGDIA	Not sig
-0.0371022	13.517	-1.35855	0.175514	0.999886	-5.32419	ARHGDIB	Not sig
0.0130026	7.00497	0.68405	0.494577	0.999886	-5.9853	ARHGDIG	Not sig
0.0253757	7.57729	0.695489	0.487395	0.999886	-5.97771	ARHGEF1	Not sig
0.00719108	7.02808	0.284207	0.776487	0.999886	-6.17176	ARHGEF10	Not sig
-0.0498038	7.61862	-0.834445	0.404827	0.999886	-5.87545	ARHGEF10L	Not sig
-0.00899835	7.42578	-0.253428	0.800146	0.999886	-6.17974	ARHGEF11	Not sig
0.0178895	6.78383	0.937361	0.349478	0.999886	-5.78782	ARHGEF12	Not sig
0.0261312	6.96948	0.856219	0.392697	0.999886	-5.85776	ARHGEF15	Not sig
-0.0409285	7.38404	-0.808497	0.419574	0.999886	-5.89595	ARHGEF16	Not sig
0.000395969	6.84655	0.0233296	0.981406	0.999886	-6.21044	ARHGEF17	Not sig
0.00576972	11.766	0.171139	0.864253	0.999886	-6.19658	ARHGEF18	Not sig
0.0221895	7.27465	0.871022	0.384578	0.999886	-5.84547	ARHGEF19	Not sig
0.00418286	10.7319	0.118054	0.90612	0.999886	-6.20398	ARHGEF2	Not sig
0.0013329	10.9575	0.0388448	0.969045	0.999886	-6.20997	ARHGEF3	Not sig
0.0387301	7.38576	1.06559	0.287639	0.999886	-5.6645	ARHGEF4	Not sig
0.00308344	6.87454	0.165631	0.868581	0.999886	-6.19747	ARHGEF5	Not sig
-0.0127353	10.6884	-0.544661	0.586472	0.999886	-6.06775	ARHGEF6	Not sig
0.0117916	11.092	0.373651	0.708981	0.999886	-6.1434	ARHGEF7	Not sig
-0.0253101	6.75936	-1.14737	0.252326	0.999886	-5.57768	ARHGEF9	Not sig
0.00946231	8.64831	0.261555	0.79388	0.999886	-6.17772	ARID1A	Not sig
-0.0159333	6.8941	-0.87965	0.379894	0.999886	-5.83821	ARID1B	Not sig
-0.0185997	7.08298	-0.818571	0.413811	0.999886	-5.88807	ARID2	Not sig
-0.0240807	9.86205	-0.479264	0.63217	0.999886	-6.1	ARID3A	Not sig
0.00833446	8.92264	0.259879	0.795171	0.999886	-6.17814	ARID3B	Not sig
-0.00450477	6.78199	-0.257183	0.797249	0.999886	-6.17881	ARID3C	Not sig
-0.000797847	7.9944	-0.0184756	0.985274	0.999886	-6.21054	ARID4B	Not sig
0.0396084	7.77517	1.08013	0.281126	0.999886	-5.64953	ARID5A	Not sig
-0.0183806	7.42957	-0.653178	0.514242	0.999886	-6.00517	ARID5B	Not sig
-0.0257674	7.15778	-1.20488	0.229389	0.999886	-5.51283	ARIH1	Not sig
0.0453723	9.82902	1.29336	0.19708	0.999886	-5.40693	ARIH2	Not sig
-0.0198428	7.24679	-0.912291	0.362495	0.999886	-5.8101	ARL1	Not sig
-0.0119884	6.75429	-0.655339	0.512852	0.999886	-6.00381	ARL10	Not sig
0.019502	6.87735	0.878587	0.380469	0.999886	-5.83911	ARL11	Not sig
0.0206461	6.74084	1.3156	0.189513	0.999886	-5.37915	ARL13A	Not sig
-0.0120237	6.81493	-0.395324	0.692941	0.999886	-6.13537	ARL13B	Not sig
0.00709515	6.72412	0.450175	0.652975	0.999886	-6.11303	ARL14	Not sig
-0.00257287	7.19817	-0.118569	0.905712	0.999886	-6.20392	ARL15	Not sig
0.0114076	8.016	0.316182	0.752129	0.999886	-6.16251	ARL16	Not sig
0.0141627	7.70826	0.244222	0.807259	0.999886	-6.18194	ARL17P1	Not sig
0.0731832	8.52431	2.2043	0.0284148	0.999886	-3.89125	ARL2	Not sig
-0.00166075	8.19774	-0.0486556	0.961233	0.999886	-6.20956	ARL2BP	Not sig
-0.00243964	6.92128	-0.120967	0.903814	0.999886	-6.20364	ARL3	Not sig
-0.00568777	6.93888	-0.258881	0.79594	0.999886	-6.17839	ARL4A	Not sig
-0.00177066	8.32568	-0.0646047	0.94854	0.999886	-6.20869	ARL4C	Not sig
0.00513739	7.01766	0.218453	0.827254	0.999886	-6.18769	ARL4D	Not sig
0.0202859	8.65611	0.435212	0.663784	0.999886	-6.11941	ARL5A	Not sig
-0.0520166	7.19585	-1.95908	0.0512148	0.999886	-4.37477	ARL5B	Not sig
-0.0104489	6.86217	-0.682924	0.495288	0.999886	-5.98604	ARL5C	Not sig
-0.0103968	6.72284	-0.651339	0.515426	0.999886	-6.00633	ARL6	Not sig
0.0449465	9.8268	1.07989	0.28123	0.999886	-5.64977	ARL6IP1	Not sig
-0.0462313	7.76977	-1.47893	0.140419	0.999886	-5.16086	ARL6IP2	Not sig
0.024499	8.18777	0.622403	0.534244	0.999886	-6.02407	ARL6IP4	Not sig
-0.011322	8.13181	-0.228002	0.819831	0.999886	-6.18564	ARL6IP5	Not sig
-0.0350105	7.45513	-1.12388	0.262142	0.999886	-5.60327	ARL6IP6	Not sig
-0.0297419	7.44419	-0.615131	0.539028	0.999886	-6.0284	ARL8A	Not sig
0.00341922	7.95084	0.120099	0.904502	0.999886	-6.20375	ARL8B	Not sig
-0.0224426	6.78254	-1.15076	0.250929	0.999886	-5.57394	ARL9	Not sig
-0.0187641	7.31443	-0.851143	0.395505	0.999886	-5.86192	ARMC1	Not sig
-0.0139051	7.36176	-0.518269	0.604729	0.999886	-6.08126	ARMC10	Not sig
-0.00508669	7.03557	-0.272312	0.785607	0.999886	-6.17495	ARMC2	Not sig
0.0113886	6.72661	0.577032	0.564437	0.999886	-6.05027	ARMC4	Not sig
-0.00155704	7.26678	-0.0335229	0.973284	0.999886	-6.21016	ARMC5	Not sig
-0.000253783	6.94537	-0.012022	0.990418	0.999886	-6.21063	ARMC6	Not sig
0.0117087	7.67058	0.446552	0.655585	0.999886	-6.11459	ARMC7	Not sig
0.000545757	7.02213	0.0232203	0.981493	0.999886	-6.21044	ARMC8	Not sig
-0.00388101	7.38302	-0.08018	0.936158	0.999886	-6.2076	ARMC9	Not sig
0.0129043	6.72814	0.635653	0.525584	0.999886	-6.01604	ARMCX1	Not sig
-0.00771571	6.87379	-0.396436	0.692122	0.999886	-6.13495	ARMCX2	Not sig
0.000253224	7.32259	0.00809729	0.993546	0.999886	-6.21067	ARMCX3	Not sig
-0.0321183	6.93294	-1.3972	0.163593	0.999886	-5.27324	ARMCX4	Not sig
-0.0114042	6.86572	-0.669459	0.50382	0.999886	-5.99481	ARMCX5	Not sig
0.0382748	8.09463	1.32617	0.185993	0.999886	-5.36579	ARMCX6	Not sig
0.0742112	8.90707	1.56159	0.11965	0.999886	-5.04084	ARMET	Not sig
0.0123488	6.88011	0.647106	0.518157	0.999886	-6.00897	ARMETL1	Not sig
-0.0493813	7.90284	-1.50977	0.132366	0.999886	-5.11683	ARNT	Not sig
0.0014531	6.85994	0.0675448	0.946202	0.999886	-6.2085	ARNT2	Not sig
-0.0546036	8.75528	-1.44644	0.149307	0.999886	-5.20629	ARNTL	Not sig
-0.00777658	7.07216	-0.256145	0.79805	0.999886	-6.17907	ARNTL2	Not sig
-0.0391408	9.85977	-1.25366	0.211138	0.999886	-5.45537	ARPC1A	Not sig
0.0446328	7.30817	1.22114	0.223185	0.999886	-5.49393	ARPC1B	Not sig
-0.0247581	11.6524	-1.17546	0.240929	0.999886	-5.5464	ARPC2	Not sig
-0.0491611	8.78791	-0.976317	0.329851	0.999886	-5.75201	ARPC3	Not sig
0.00118943	10.0981	0.0271587	0.978355	0.999886	-6.21034	ARPC4	Not sig
-0.0434051	9.51069	-1.0973	0.273568	0.999886	-5.63159	ARPC5	Not sig
0.0520614	9.86247	1.16545	0.244947	0.999886	-5.55763	ARPC5L	Not sig
-0.0133496	7.09823	-0.410256	0.681969	0.999886	-6.12957	ARPM1	Not sig
-0.00222901	6.59117	-0.12917	0.897327	0.999886	-6.20266	ARPM2	Not sig
0.00715475	8.37114	0.288991	0.772828	0.999886	-6.17044	ARPP-19	Not sig
-0.0590817	6.91558	-1.94435	0.0529745	0.999886	-4.40205	ARPP-21	Not sig
-0.00314335	6.70714	-0.163735	0.870072	0.999886	-6.19777	ARR3	Not sig
-0.0460721	8.79809	-1.23681	0.217319	0.999886	-5.47547	ARRB1	Not sig
0.00168379	8.55889	0.0378333	0.969851	0.999886	-6.21001	ARRB2	Not sig
0.00219892	7.09407	0.0840135	0.933113	0.999886	-6.2073	ARRDC1	Not sig
0.00238109	7.40427	0.0410676	0.967275	0.999886	-6.20989	ARRDC2	Not sig
0.00123432	8.9643	0.0211463	0.983146	0.999886	-6.21048	ARRDC3	Not sig
0.0518802	7.15299	1.90013	0.0585662	0.999886	-4.48278	ARRDC4	Not sig
0.0173709	7.14132	0.719105	0.472748	0.999886	-5.96163	ARRDC5	Not sig
0.0279001	9.21865	0.672257	0.502041	0.999886	-5.993	ARS2	Not sig
-0.0141639	7.5109	-0.268703	0.78838	0.999886	-6.17589	ARSA	Not sig
-0.0338002	7.58051	-1.12741	0.26065	0.999886	-5.59946	ARSB	Not sig
-0.00875391	7.49578	-0.256126	0.798064	0.999886	-6.17907	ARSD	Not sig
-0.0121656	6.81121	-0.654325	0.513504	0.999886	-6.00445	ARSE	Not sig
-0.0128695	6.68809	-0.822938	0.411328	0.999886	-5.88462	ARSF	Not sig
0.00943596	7.53325	0.317114	0.751422	0.999886	-6.16222	ARSG	Not sig
0.000391164	6.80531	0.023064	0.981618	0.999886	-6.21044	ARSH	Not sig
-0.0159905	6.85758	-0.704758	0.481617	0.999886	-5.97146	ARSI	Not sig
0.0102817	6.78428	0.538576	0.590659	0.999886	-6.07093	ARSJ	Not sig
0.0155785	6.89812	0.733136	0.464162	0.999886	-5.95183	ARSK	Not sig
0.0150332	7.35535	0.46266	0.644011	0.999886	-6.10754	ART1	Not sig
0.0150522	6.76694	0.901644	0.368114	0.999886	-5.81938	ART3	Not sig
0.0173693	6.83208	1.08861	0.277374	0.999886	-5.6407	ART4	Not sig
0.0129921	6.62479	0.770603	0.44167	0.999886	-5.92473	ART5	Not sig
-0.0146032	6.75265	-0.750819	0.453468	0.999886	-5.93921	ARTN	Not sig
-0.00829716	7.05678	-0.350461	0.726288	0.999886	-6.15149	ARV1	Not sig
-0.00822019	7.01783	-0.256749	0.797583	0.999886	-6.17892	ARVCF	Not sig
-0.00336088	6.80642	-0.200518	0.841238	0.999886	-6.19131	ARVP6125	Not sig
-0.00554611	6.77914	-0.352026	0.725116	0.999886	-6.15096	ARX	Not sig
-0.04782	7.08931	-1.93295	0.0543714	0.999886	-4.42304	AS3MT	Not sig
0.0193835	7.5119	0.625759	0.532044	0.999886	-6.02205	ASAH1	Not sig
-0.00693276	6.92888	-0.376816	0.70663	0.999886	-6.14226	ASAH2	Not sig
0.0166117	6.93251	0.740319	0.459801	0.999886	-5.94674	ASAH2B	Not sig
-0.0230489	6.76502	-1.68927	0.0924143	0.999886	-4.84288	ASAH3	Not sig
0.0223881	6.66649	1.25255	0.211541	0.999886	-5.4567	ASAH3L	Not sig
0.0259518	7.63051	0.908048	0.364728	0.999886	-5.81381	ASAHL	Not sig
0.0185904	6.84423	0.939618	0.348321	0.999886	-5.78578	ASAM	Not sig
0.0562936	8.46207	1.55308	0.12167	0.999886	-5.05349	ASB1	Not sig
0.0108362	6.6394	0.438296	0.66155	0.999886	-6.11811	ASB10	Not sig
0.00903236	7.15967	0.198813	0.84257	0.999886	-6.19164	ASB11	Not sig
-0.00919127	6.72391	-0.541194	0.588856	0.999886	-6.06956	ASB12	Not sig
0.0388341	7.73473	1.18759	0.236121	0.999886	-5.53265	ASB13	Not sig
-0.0117949	6.65083	-0.549481	0.583166	0.999886	-6.06521	ASB14	Not sig
0.0321253	6.64991	1.77406	0.0772705	0.999886	-4.70303	ASB15	Not sig
-0.000960529	6.69459	-0.0471853	0.962403	0.999886	-6.20963	ASB16	Not sig
0.0203403	6.74565	1.10609	0.26975	0.999886	-5.62229	ASB17	Not sig
0.0189381	7.03582	1.03385	0.302204	0.999886	-5.69648	ASB2	Not sig
-0.0571718	8.33232	-1.96784	0.0501916	0.999886	-4.35844	ASB3	Not sig
-0.0151274	6.86754	-0.51221	0.608956	0.999886	-6.08427	ASB4	Not sig
0.0241279	6.79724	1.06319	0.288721	0.999886	-5.66695	ASB5	Not sig
0.00172236	6.99557	0.0859729	0.931557	0.999886	-6.20714	ASB6	Not sig
-0.0555318	7.49063	-1.95356	0.0518685	0.999886	-4.38502	ASB7	Not sig
0.0229606	7.97718	0.642739	0.520983	0.999886	-6.01168	ASB8	Not sig
0.0196928	6.73732	1.19808	0.232019	0.999886	-5.52065	ASB9	Not sig
-0.0256463	9.24404	-0.921259	0.357803	0.999886	-5.8022	ASCC1	Not sig
-0.00413092	8.80284	-0.101333	0.919367	0.999886	-6.20575	ASCC2	Not sig
-0.0193795	7.266	-0.912402	0.362436	0.999886	-5.81	ASCC3	Not sig
-0.00705014	7.14304	-0.292954	0.7698	0.999886	-6.16933	ASCC3L1	Not sig
0.0217469	6.83249	1.40315	0.161812	0.999886	-5.26526	ASCL1	Not sig
0.0867015	9.11598	1.4753	0.141389	0.999886	-5.16598	ASCL2	Not sig
0.0101553	6.80016	0.546445	0.585247	0.999886	-6.06681	ASCL3	Not sig
0.0150862	6.90631	0.571021	0.568498	0.999886	-6.05359	ASCL4	Not sig
0.0113652	7.37908	0.415704	0.677983	0.999886	-6.12741	ASF1A	Not sig
-0.024474	7.51857	-0.723821	0.469852	0.999886	-5.95836	ASF1B	Not sig
0.0954313	8.24816	2.15533	0.0320909	0.999886	-3.99219	ASGR1	Not sig
-0.0291467	6.74777	-1.61293	0.10802	0.999886	-4.96306	ASH1L	Not sig
-0.0169478	9.57542	-0.664622	0.506905	0.999886	-5.99791	ASH2L	Not sig
0.00782133	6.62752	0.416258	0.677579	0.999886	-6.12718	ASIP	Not sig
0.0117047	7.23404	0.585787	0.558547	0.999886	-6.04536	ASL	Not sig
-0.00810128	6.7366	-0.503195	0.61527	0.999886	-6.08868	ASMT	Not sig
0.0641168	8.4201	1.69874	0.0906131	0.999886	-4.8276	ASMTL	Not sig
0.00476348	6.99585	0.140259	0.888568	0.999886	-6.20121	ASNA1	Not sig
0.0760041	9.86674	1.77649	0.0768677	0.999886	-4.69892	ASNS	Not sig
-0.0655248	8.78042	-1.18477	0.237234	0.999886	-5.53586	ASNSD1	Not sig
-0.00572363	6.86426	-0.240217	0.810359	0.999886	-6.18288	ASPA	Not sig
-0.00827538	7.15335	-0.313684	0.754023	0.999886	-6.16327	ASPH	Not sig
0.0112731	7.00013	0.47361	0.636191	0.999886	-6.1026	ASPHD1	Not sig
0.00230094	7.81338	0.0722771	0.942439	0.999886	-6.20818	ASPHD2	Not sig
-0.00148246	6.90873	-0.0656935	0.947674	0.999886	-6.20862	ASPM	Not sig
0.00857251	6.70822	0.509087	0.61114	0.999886	-6.0858	ASPN	Not sig
-0.0457912	7.88834	-0.884054	0.377516	0.999886	-5.83447	ASPRV1	Not sig
0.0395438	8.57393	0.743208	0.458054	0.999886	-5.94468	ASPSCR1	Not sig
-0.0174703	6.77547	-0.914812	0.361172	0.999886	-5.80789	ASRGL1	Not sig
-0.00756154	7.20875	-0.324774	0.745624	0.999886	-6.15985	ASS1	Not sig
-0.0231766	7.38034	-0.8185	0.413851	0.999886	-5.88813	ASTE1	Not sig
0.0199553	6.87563	0.968575	0.333693	0.999886	-5.75924	ASTL	Not sig
0.00998224	6.82776	0.571187	0.568386	0.999886	-6.0535	ASTN1	Not sig
0.000345037	7.06519	0.0129479	0.98968	0.999886	-6.21062	ASTN2	Not sig
-0.0109977	8.52312	-0.345132	0.730285	0.999886	-6.15328	ASXL1	Not sig
-0.00523213	8.79777	-0.151469	0.879728	0.999886	-6.19964	ASXL2	Not sig
-0.0262588	6.64717	-1.58967	0.113174	0.999886	-4.99861	ASXL3	Not sig
-0.0198612	6.70099	-1.20608	0.228927	0.999886	-5.51144	ASZ1	Not sig
-0.0306073	8.2002	-0.733516	0.463931	0.999886	-5.95156	ATAD1	Not sig
-0.00704986	6.76298	-0.357585	0.720956	0.999886	-6.14906	ATAD2	Not sig
0.0150496	7.44627	0.587872	0.557149	0.999886	-6.04419	ATAD3A	Not sig
-0.00212428	6.81124	-0.101056	0.919587	0.999886	-6.20578	ATAD3B	Not sig
0.0255261	7.97397	0.733895	0.463701	0.999886	-5.9513	ATAD3C	Not sig
-0.0312383	8.24214	-0.894241	0.372053	0.999886	-5.82577	ATAD4	Not sig
0.0171342	6.73413	0.890331	0.374144	0.999886	-5.82912	ATAD5	Not sig
-0.0525002	7.07152	-2.0732	0.0391786	0.999886	-4.1566	ATCAY	Not sig
0.00136696	7.06819	0.0552426	0.955989	0.999886	-6.20923	ATE1	Not sig
-0.0019409	6.93258	-0.0973709	0.92251	0.999886	-6.20613	ATF1	Not sig
-0.00225497	6.95884	-0.100276	0.920206	0.999886	-6.20585	ATF2	Not sig
0.0276389	6.7601	1.41119	0.159432	0.999886	-5.25444	ATF3	Not sig
0.0196677	9.11903	0.43027	0.66737	0.999886	-6.12147	ATF4	Not sig
0.0329114	7.86863	0.697058	0.486414	0.999886	-5.97666	ATF5	Not sig
0.037056	7.79648	1.08389	0.279456	0.999886	-5.64562	ATF6	Not sig
-0.0236521	6.76703	-1.37459	0.170489	0.999886	-5.30321	ATF7	Not sig
0.0301643	7.29162	1.01626	0.310488	0.999886	-5.71379	ATF7IP	Not sig
0.0405435	9.7649	1.2893	0.198486	0.999886	-5.41196	ATF7IP2	Not sig
0.0158337	7.06003	0.740806	0.459506	0.999886	-5.94639	ATG10	Not sig
-0.0628658	9.61852	-1.90254	0.0582498	0.999886	-4.47844	ATG12	Not sig
-0.00936595	11.7783	-0.280887	0.779029	0.999886	-6.17266	ATG16L1	Not sig
-0.0384439	9.77394	-0.705483	0.481167	0.999886	-5.97097	ATG16L2	Not sig
-0.0588216	8.02249	-1.21846	0.224197	0.999886	-5.49705	ATG2A	Not sig
-0.00813232	7.05799	-0.369718	0.711905	0.999886	-6.14481	ATG2B	Not sig
-0.0202357	8.35217	-0.634381	0.526413	0.999886	-6.01682	ATG3	Not sig
-0.00749066	7.66432	-0.206081	0.836895	0.999886	-6.19022	ATG4A	Not sig
-0.0113775	6.83729	-0.535335	0.592894	0.999886	-6.0726	ATG4B	Not sig
-0.0290856	7.36487	-0.855274	0.393219	0.999886	-5.85853	ATG4C	Not sig
0.0292994	7.13218	1.02812	0.304885	0.999886	-5.70215	ATG4D	Not sig
-0.00676769	6.89835	-0.318205	0.750595	0.999886	-6.16189	ATG5	Not sig
-0.0232421	8.34813	-0.610594	0.542023	0.999886	-6.03108	ATG7	Not sig
0.0300141	8.48908	0.829356	0.407694	0.999886	-5.87953	ATG9A	Not sig
0.0308664	6.89767	1.67988	0.0942302	0.999886	-4.85796	ATG9B	Not sig
0.130954	9.38226	1.88793	0.0601929	0.999886	-4.50474	ATHL1	Not sig
0.0362395	8.9974	1.1983	0.231934	0.999886	-5.5204	ATIC	Not sig
-0.0198182	7.80283	-0.647563	0.517862	0.999886	-6.00869	ATL3	Not sig
-0.0158371	9.4325	-0.378103	0.705675	0.999886	-6.14179	ATM	Not sig
0.00474091	7.73565	0.184346	0.853892	0.999886	-6.19432	ATMIN	Not sig
-0.00232565	7.02423	-0.0856203	0.931837	0.999886	-6.20717	ATN1	Not sig
0.0164246	6.75053	0.99938	0.318577	0.999886	-5.73013	ATOH1	Not sig
-0.0100126	6.79979	-0.611754	0.541256	0.999886	-6.03039	ATOH7	Not sig
0.0191653	7.01614	0.570439	0.568893	0.999886	-6.05391	ATOH8	Not sig
0.0312151	9.17409	0.878953	0.380271	0.999886	-5.8388	ATOX1	Not sig
-0.0272172	7.24326	-0.753581	0.45181	0.999886	-5.93721	ATP10A	Not sig
-2.73824e-05	6.85695	-0.00161793	0.99871	0.999886	-6.2107	ATP10B	Not sig
0.009532	6.88723	0.486284	0.627192	0.999886	-6.09674	ATP10D	Not sig
0.00632516	6.70041	0.328466	0.742834	0.999886	-6.15869	ATP11A	Not sig
-0.0440253	8.24468	-1.07913	0.281571	0.999886	-5.65057	ATP11B	Not sig
-0.0334451	7.37852	-1.02943	0.304272	0.999886	-5.70086	ATP11C	Not sig
0.0230307	7.09242	0.788171	0.431344	0.999886	-5.91156	ATP12A	Not sig
0.0614269	8.10608	1.21823	0.224284	0.999886	-5.49732	ATP13A1	Not sig
0.00990131	7.1405	0.416258	0.677578	0.999886	-6.12718	ATP13A2	Not sig
0.00497975	6.85787	0.256079	0.7981	0.999886	-6.17909	ATP13A3	Not sig
0.0027093	6.84888	0.120757	0.90398	0.999886	-6.20367	ATP13A4	Not sig
-0.037958	6.82648	-1.57653	0.116168	0.999886	-5.01845	ATP13A5	Not sig
-0.00560141	8.86706	-0.107191	0.914723	0.999886	-6.20516	ATP1A1	Not sig
0.0220248	6.5081	1.24587	0.213978	0.999886	-5.46469	ATP1A2	Not sig
0.00571437	7.21233	0.241869	0.80908	0.999886	-6.1825	ATP1A3	Not sig
-0.0052667	6.79201	-0.277645	0.781514	0.999886	-6.17354	ATP1A4	Not sig
0.0261628	8.12308	0.734453	0.463361	0.999886	-5.9509	ATP1B1	Not sig
0.0334174	7.16239	1.68058	0.0940933	0.999886	-4.85683	ATP1B2	Not sig
0.00932715	9.59085	0.242212	0.808815	0.999886	-6.18242	ATP1B3	Not sig
-0.00199341	6.75114	-0.116271	0.907531	0.999886	-6.20418	ATP1B4	Not sig
0.000128116	6.82321	0.00787178	0.993726	0.999886	-6.21067	ATP2A1	Not sig
0.0403065	8.71377	1.14721	0.252392	0.999886	-5.57786	ATP2A2	Not sig
-0.035657	7.43265	-1.01538	0.310905	0.999886	-5.71465	ATP2A3	Not sig
-0.0439469	7.93867	-1.16215	0.246285	0.999886	-5.56132	ATP2B1	Not sig
-0.00855785	6.88819	-0.432914	0.66545	0.999886	-6.12037	ATP2B2	Not sig
-0.0210916	7.22477	-0.538409	0.590774	0.999886	-6.07101	ATP2B3	Not sig
-0.0495611	9.19984	-1.16951	0.243313	0.999886	-5.55309	ATP2B4	Not sig
-0.0278575	7.61884	-0.851757	0.395164	0.999886	-5.86142	ATP2C1	Not sig
-0.00764366	6.73498	-0.386674	0.699326	0.999886	-6.13863	ATP2C2	Not sig
-0.00111229	6.62737	-0.0569252	0.95465	0.999886	-6.20914	ATP4A	Not sig
0.000297131	6.8024	0.0190806	0.984792	0.999886	-6.21052	ATP4B	Not sig
0.0201875	11.6544	0.640485	0.522444	0.999886	-6.01307	ATP5A1	Not sig
0.0170048	11.354	0.584926	0.559125	0.999886	-6.04585	ATP5B	Not sig
-0.0252603	7.15587	-0.817906	0.41419	0.999886	-5.88859	ATP5C1	Not sig
-0.0239476	11.5966	-0.517391	0.605341	0.999886	-6.0817	ATP5EP2	Not sig
0.0265419	9.57498	0.651114	0.515571	0.999886	-6.00647	ATP5F1	Not sig
0.0541082	8.67507	0.930861	0.352824	0.999886	-5.79365	ATP5G2	Not sig
0.0109355	7.25075	0.402682	0.687526	0.999886	-6.13254	ATP5G3	Not sig
0.00831597	9.18321	0.286543	0.7747	0.999886	-6.17112	ATP5H	Not sig
0.0868808	9.69689	2.12084	0.0349201	0.999886	-4.06198	ATP5I	Not sig
0.0389376	8.02152	0.894698	0.371809	0.999886	-5.82537	ATP5J	Not sig
0.0517763	8.78819	1.30823	0.191998	0.999886	-5.38842	ATP5J2	Not sig
0.0170424	10.6451	0.325692	0.74493	0.999886	-6.15957	ATP5L	Not sig
0.0204555	7.93053	0.476125	0.634401	0.999886	-6.10145	ATP5O	Not sig
0.0115737	6.99111	0.573744	0.566657	0.999886	-6.05209	ATP5S	Not sig
0.0510871	9.5282	1.30466	0.193209	0.999886	-5.39288	ATP5SL	Not sig
0.0636151	11.0046	1.83063	0.0683466	0.999886	-4.60603	ATP6AP1	Not sig
-0.0476597	9.63703	-1.57344	0.116882	0.999886	-5.0231	ATP6AP2	Not sig
-0.064675	8.59333	-1.3053	0.192989	0.999886	-5.39207	ATP6V0A1	Not sig
-0.0127807	9.60212	-0.396336	0.692195	0.999886	-6.13499	ATP6V0A2	Not sig
-0.0114548	6.77705	-0.627612	0.530831	0.999886	-6.02093	ATP6V0A4	Not sig
-0.0421447	11.0979	-0.894466	0.371933	0.999886	-5.82557	ATP6V0B	Not sig
0.0172008	11.9529	0.457731	0.647543	0.999886	-6.10972	ATP6V0C	Not sig
0.0425949	9.35312	0.868918	0.385726	0.999886	-5.84723	ATP6V0D1	Not sig
-0.00259565	6.86032	-0.150287	0.880659	0.999886	-6.19981	ATP6V0D2	Not sig
[truncated: 35,806 more rows]

## Sheet: Table S3
Lasso	Elastic Net	Random Forest	SVM	GBM
CLEC2D	CLEC2D	IKZF1	CLEC2D	IKZF1
GCC2	GCC2	CLEC2D	CCDC58	CLEC2D
CCDC58	CCDC58	CCDC58	RPS26L	CCDC58
ITGB1BP1	ITGB1BP1	ITGB1BP1	GDPD5	ITGB1BP1
MYOM2	MYOM2	RPS26L	MYOM2	RPS26L
GSTT1	SH3PXD2A	P2RX1	SH3PXD2A	FOLR3
SH3PXD2A	IRF2	IRF2	IRF2	SH3PXD2A
P2RX1	SLC38A1	SLC38A1	SLC38A1	IRF2
IRF2	XAB2	XAB2	XAB2	SLC38A1
SLC38A1	PNMA3	LOC648226	RPS23	XAB2
XAB2	LOC648226	HS.121353	CPA5	RPS23
RPS23	HS.46689	RPS26L1	LOC648226	HS.373705
PNMA3	RPS26	IRF5	HS.46689	HS.121353
CPA5	EEF1G		RPS26L1	EEF1G
LOC648226	WAC		EEF1G
HS.46689
HS.121353
C10ORF32
RPS26
EEF1G
WAC

## Sheet: Table S4
Functional analysis for gene set of Lasso (when intra-individual correlation was not accounted for)
ONTOLOGY	ID	Description	GeneRatio	BgRatio	pvalue	p.adjust	qvalue	geneID	Count
BP	GO:0010273	detoxification of copper ion	2/26	15/18800	0.000190987	0.0492868	0.0404605	MT1F/MT1E	2
BP	GO:1990169	stress response to copper ion	2/26	15/18800	0.000190987	0.0492868	0.0404605	MT1F/MT1E	2
BP	GO:0061687	detoxification of inorganic compound	2/26	18/18800	0.000277586	0.0492868	0.0404605	MT1F/MT1E	2
BP	GO:0097501	stress response to metal ion	2/26	19/18800	0.00030998	0.0492868	0.0404605	MT1F/MT1E	2
BP	GO:0071294	cellular response to zinc ion	2/26	24/18800	0.000498195	0.0633705	0.0520221	MT1F/MT1E	2
BP	GO:0071280	cellular response to copper ion	2/26	27/18800	0.000631961	0.0669878	0.0549917	MT1F/MT1E	2
BP	GO:0071276	cellular response to cadmium ion	2/26	37/18800	0.00118896	0.0927871	0.0761708	MT1F/MT1E	2
BP	GO:0006882	cellular zinc ion homeostasis	2/26	39/18800	0.0013206	0.0927871	0.0761708	MT1F/MT1E	2
BP	GO:0046688	response to copper ion	2/26	41/18800	0.00145892	0.0927871	0.0761708	MT1F/MT1E	2
BP	GO:0055069	zinc ion homeostasis	2/26	41/18800	0.00145892	0.0927871	0.0761708	MT1F/MT1E	2
KEGG	hsa04978	Mineral absorption	2/12	60/8164	0.00334363	0.0534981	0.0492746	MT1F/MT1E	2
Functional analysis for gene set of Elastic Net (when intra-individual correlation was not accounted for)
ONTOLOGY	ID	Description	GeneRatio	BgRatio	pvalue	p.adjust	qvalue	geneID	Count
MF	GO:0030280	structural constituent of skin epidermis	2/17	37/18410	0.000524449	0.0367114	0.0242903	KRT73/KRT72	2
Functional analysis for gene set of Random Forest (when intra-individual correlation was not accounted for)
ONTOLOGY	ID	Description	GeneRatio	BgRatio	pvalue	p.adjust	qvalue	geneID	Count
CC	GO:0009897	external side of plasma membrane	4/15	455/19594	0.000319601	0.0278052	0.0195125	CLEC2D/FOLR3/P2RX1/SLC38A1	4
CC	GO:0042581	specific granule	2/15	160/19594	0.00648879	0.0932483	0.0654374	FOLR3/P2RX1	2
CC	GO:0070820	tertiary granule	2/15	164/19594	0.00680631	0.0932483	0.0654374	FOLR3/SLC11A1	2
CC	GO:0005832	chaperonin-containing T-complex	1/15	11/19594	0.00839092	0.0932483	0.0654374	CCT8	1
CC	GO:0101002	ficolin-1-rich granule	2/15	185/19594	0.00858711	0.0932483	0.0654374	CCT8/SLC11A1	2
CC	GO:0000974	Prp19 complex	1/15	12/19594	0.00915046	0.0932483	0.0654374	XAB2	1
CC	GO:0071014	post-mRNA release spliceosomal complex	1/15	12/19594	0.00915046	0.0932483	0.0654374	XAB2	1
CC	GO:0099059	integral component of presynaptic active zone membrane	1/15	14/19594	0.0106679	0.0932483	0.0654374	P2RX1	1
CC	GO:0098945	intrinsic component of presynaptic active zone membrane	1/15	17/19594	0.01294	0.0932483	0.0654374	P2RX1	1
CC	GO:0005639	integral component of nuclear inner membrane	1/15	18/19594	0.0136963	0.0932483	0.0654374	P2RX1	1
CC	GO:0031229	intrinsic component of nuclear inner membrane	1/15	18/19594	0.0136963	0.0932483	0.0654374	P2RX1	1
CC	GO:0031362	anchored component of external side of plasma membrane	1/15	20/19594	0.0152073	0.0932483	0.0654374	FOLR3	1
CC	GO:0032982	myosin filament	1/15	22/19594	0.0167161	0.0932483	0.0654374	MYOM2	1
CC	GO:0005721	pericentric heterochromatin	1/15	23/19594	0.0174697	0.0932483	0.0654374	IKZF1	1
CC	GO:0031430	M band	1/15	23/19594	0.0174697	0.0932483	0.0654374	MYOM2	1
CC	GO:0031233	intrinsic component of external side of plasma membrane	1/15	24/19594	0.0182227	0.0932483	0.0654374	FOLR3	1
CC	GO:0048787	presynaptic active zone membrane	1/15	29/19594	0.0219799	0.0932483	0.0654374	P2RX1	1
CC	GO:0071007	U2-type catalytic step 2 spliceosome	1/15	30/19594	0.0227297	0.0932483	0.0654374	XAB2	1
CC	GO:0030667	secretory granule membrane	2/15	312/19594	0.0231462	0.0932483	0.0654374	SLC11A1/P2RX1	2
CC	GO:0034774	secretory granule lumen	2/15	322/19594	0.024548	0.0932483	0.0654374	CCT8/FOLR3	2
CC	GO:0060205	cytoplasmic vesicle lumen	2/15	325/19594	0.0249753	0.0932483	0.0654374	CCT8/FOLR3	2
CC	GO:0031983	vesicle lumen	2/15	327/19594	0.0252619	0.0932483	0.0654374	CCT8/FOLR3	2
CC	GO:0031672	A band	1/15	34/19594	0.0257237	0.0932483	0.0654374	MYOM2	1
CC	GO:0101031	chaperone complex	1/15	34/19594	0.0257237	0.0932483	0.0654374	CCT8	1
MF	GO:0043177	organic acid binding	2/15	141/18410	0.00572877	0.0876094	0.0544939	FOLR3/P2RX1	2
MF	GO:0005381	iron ion transmembrane transporter activity	1/15	10/18410	0.00811991	0.0876094	0.0544939	SLC11A1	1
MF	GO:0005384	manganese ion transmembrane transporter activity	1/15	10/18410	0.00811991	0.0876094	0.0544939	SLC11A1	1
MF	GO:0005542	folic acid binding	1/15	13/18410	0.0105439	0.0876094	0.0544939	FOLR3	1
MF	GO:0051139	metal ion:proton antiporter activity	1/15	15/18410	0.0121568	0.0876094	0.0544939	SLC11A1	1
MF	GO:0005092	GDP-dissociation inhibitor activity	1/15	16/18410	0.0129623	0.0876094	0.0544939	ITGB1BP1	1
MF	GO:0005283	amino acid:sodium symporter activity	1/15	16/18410	0.0129623	0.0876094	0.0544939	SLC38A1	1
MF	GO:0003746	translation elongation factor activity	1/15	19/18410	0.0153752	0.0876094	0.0544939	EEF1G	1
MF	GO:0015291	secondary active transmembrane transporter activity	2/15	240/18410	0.015891	0.0876094	0.0544939	SLC11A1/SLC38A1	2
MF	GO:0001614	purinergic nucleotide receptor activity	1/15	21/18410	0.0169807	0.0876094	0.0544939	P2RX1	1
MF	GO:0016502	nucleotide receptor activity	1/15	21/18410	0.0169807	0.0876094	0.0544939	P2RX1	1
MF	GO:0022853	active ion transmembrane transporter activity	2/15	254/18410	0.0176867	0.0876094	0.0544939	SLC11A1/SLC38A1	2
MF	GO:0005416	amino acid:cation symporter activity	1/15	22/18410	0.0177826	0.0876094	0.0544939	SLC38A1	1
MF	GO:0015299	solute:proton antiporter activity	1/15	23/18410	0.0185838	0.0876094	0.0544939	SLC11A1	1
MF	GO:0015491	cation:cation antiporter activity	1/15	27/18410	0.0217827	0.0938577	0.0583804	SLC11A1	1
MF	GO:0005231	excitatory extracellular ligand-gated ion channel activity	1/15	29/18410	0.0233785	0.0938577	0.0583804	P2RX1	1
MF	GO:0005343	organic acid:sodium symporter activity	1/15	30/18410	0.0241755	0.0938577	0.0583804	SLC38A1	1
MF	GO:0015298	solute:cation antiporter activity	1/15	35/18410	0.0281513	0.0989459	0.0615453	SLC11A1	1
MF	GO:0045296	cadherin binding	2/15	333/18410	0.0293232	0.0989459	0.0615453	CCT8/EEF1G	2
MF	GO:0046915	transition metal ion transmembrane transporter activity	1/15	38/18410	0.0305295	0.0989459	0.0615453	SLC11A1	1
MF	GO:0015175	neutral amino acid transmembrane transporter activity	1/15	41/18410	0.0329023	0.0989459	0.0615453	SLC38A1	1
MF	GO:0008307	structural constituent of muscle	1/15	42/18410	0.033692	0.0989459	0.0615453	MYOM2	1
MF	GO:0044183	protein folding chaperone	1/15	43/18410	0.0344811	0.0989459	0.0615453	CCT8	1
Functional analysis for gene set of SVM (when intra-individual correlation was not accounted for)
ONTOLOGY	ID	Description	GeneRatio	BgRatio	pvalue	p.adjust	qvalue	geneID	Count
CC	GO:0009897	external side of plasma membrane	5/21	455/19594	9.88216e-05	0.00741162	0.00592929	CLEC2D/FOLR3/P2RX1/ABCA1/BTNL3	5
Functional analysis for gene set of GBM (when intra-individual correlation was not accounted for)
ONTOLOGY	ID	Description	GeneRatio	BgRatio	pvalue	p.adjust	qvalue	geneID	Count
CC	GO:0009897	external side of plasma membrane	4/13	455/19594	0.000173704	0.00972744	0.00621679	CLEC2D/FOLR3/P2RX1/SLC38A1	4
CC	GO:0045095	keratin filament	2/13	102/19594	0.00201623	0.0564545	0.0360799	KRT73/KRT72	2
CC	GO:0042581	specific granule	2/13	160/19594	0.00487211	0.0615646	0.0393458	FOLR3/P2RX1	2
CC	GO:0000974	Prp19 complex	1/13	12/19594	0.00793485	0.0615646	0.0393458	XAB2	1
CC	GO:0071014	post-mRNA release spliceosomal complex	1/13	12/19594	0.00793485	0.0615646	0.0393458	XAB2	1
CC	GO:0005882	intermediate filament	2/13	216/19594	0.00870969	0.0615646	0.0393458	KRT73/KRT72	2
CC	GO:0099059	integral component of presynaptic active zone membrane	1/13	14/19594	0.00925166	0.0615646	0.0393458	P2RX1	1
CC	GO:0098945	intrinsic component of presynaptic active zone membrane	1/13	17/19594	0.0112239	0.0615646	0.0393458	P2RX1	1
CC	GO:0005639	integral component of nuclear inner membrane	1/13	18/19594	0.0118804	0.0615646	0.0393458	P2RX1	1
CC	GO:0031229	intrinsic component of nuclear inner membrane	1/13	18/19594	0.0118804	0.0615646	0.0393458	P2RX1	1
CC	GO:0045111	intermediate filament cytoskeleton	2/13	257/19594	0.0121516	0.0615646	0.0393458	KRT73/KRT72	2
CC	GO:0031362	anchored component of external side of plasma membrane	1/13	20/19594	0.0131924	0.0615646	0.0393458	FOLR3	1
CC	GO:0031233	intrinsic component of external side of plasma membrane	1/13	24/19594	0.0158115	0.0681113	0.0435298	FOLR3	1
CC	GO:0048787	presynaptic active zone membrane	1/13	29/19594	0.0190764	0.073652	0.0470708	P2RX1	1
CC	GO:0071007	U2-type catalytic step 2 spliceosome	1/13	30/19594	0.0197282	0.073652	0.0470708	XAB2	1
MF	GO:0030280	structural constituent of skin epidermis	2/13	37/18410	0.000302315	0.0148134	0.0105015	KRT73/KRT72	2
MF	GO:0043177	organic acid binding	2/13	141/18410	0.00429853	0.0945034	0.0669949	FOLR3/P2RX1	2
MF	GO:0005542	folic acid binding	1/13	13/18410	0.00914397	0.0945034	0.0669949	FOLR3	1
MF	GO:0005283	amino acid:sodium symporter activity	1/13	16/18410	0.0112431	0.0945034	0.0669949	SLC38A1	1
MF	GO:0003746	translation elongation factor activity	1/13	19/18410	0.0133382	0.0945034	0.0669949	EEF1G	1
MF	GO:0001614	purinergic nucleotide receptor activity	1/13	21/18410	0.0147326	0.0945034	0.0669949	P2RX1	1
MF	GO:0016502	nucleotide receptor activity	1/13	21/18410	0.0147326	0.0945034	0.0669949	P2RX1	1
MF	GO:0005416	amino acid:cation symporter activity	1/13	22/18410	0.0154291	0.0945034	0.0669949	SLC38A1	1
Functional analysis for gene set of Lasso (when intra-individual correlation was accounted for)
ONTOLOGY	ID	Description	GeneRatio	BgRatio	pvalue	p.adjust	qvalue	geneID	Count
CC	GO:0042788	polysomal ribosome	2/16	31/19594	0.000286709	0.0188223	0.0125288	RPS23/RPS26	2
CC	GO:0022627	cytosolic small ribosomal subunit	2/16	43/19594	0.000553597	0.0188223	0.0125288	RPS23/RPS26	2
CC	GO:0005844	polysome	2/16	65/19594	0.00126189	0.0241495	0.0160748	RPS23/RPS26	2
CC	GO:0015935	small ribosomal subunit	2/16	69/19594	0.00142056	0.0241495	0.0160748	RPS23/RPS26	2
CC	GO:0005791	rough endoplasmic reticulum	2/16	79/19594	0.00185677	0.025252	0.0168086	RPS23/RPS26	2
CC	GO:0022626	cytosolic ribosome	2/16	102/19594	0.00307048	0.0347988	0.0231633	RPS23/RPS26	2
CC	GO:0009897	external side of plasma membrane	3/16	455/19594	0.00556144	0.0540254	0.0359612	CLEC2D/P2RX1/SLC38A1	3
CC	GO:0044391	ribosomal subunit	2/16	178/19594	0.00905731	0.0586044	0.0390091	RPS23/RPS26	2
CC	GO:0000974	Prp19 complex	1/16	12/19594	0.00975776	0.0586044	0.0390091	XAB2	1
CC	GO:0071014	post-mRNA release spliceosomal complex	1/16	12/19594	0.00975776	0.0586044	0.0390091	XAB2	1
CC	GO:0005681	spliceosomal complex	2/16	194/19594	0.0106824	0.0586044	0.0390091	XAB2/WAC	2
CC	GO:0098554	cytoplasmic side of endoplasmic reticulum membrane	1/16	14/19594	0.0113753	0.0586044	0.0390091	RPS26	1
CC	GO:0099059	integral component of presynaptic active zone membrane	1/16	14/19594	0.0113753	0.0586044	0.0390091	P2RX1	1
CC	GO:0098945	intrinsic component of presynaptic active zone membrane	1/16	17/19594	0.0137971	0.0586044	0.0390091	P2RX1	1
CC	GO:0005639	integral component of nuclear inner membrane	1/16	18/19594	0.0146031	0.0586044	0.0390091	P2RX1	1
CC	GO:0031229	intrinsic component of nuclear inner membrane	1/16	18/19594	0.0146031	0.0586044	0.0390091	P2RX1	1
CC	GO:0005840	ribosome	2/16	229/19594	0.0146511	0.0586044	0.0390091	RPS23/RPS26	2
CC	GO:0032982	myosin filament	1/16	22/19594	0.017821	0.0660491	0.0439645	MYOM2	1
CC	GO:0031430	M band	1/16	23/19594	0.0186239	0.0660491	0.0439645	MYOM2	1
CC	GO:0030867	rough endoplasmic reticulum membrane	1/16	24/19594	0.0194262	0.0660491	0.0439645	RPS26	1
CC	GO:0002102	podosome	1/16	29/19594	0.0234285	0.0716281	0.0476782	SH3PXD2A	1
CC	GO:0048787	presynaptic active zone membrane	1/16	29/19594	0.0234285	0.0716281	0.0476782	P2RX1	1
CC	GO:0071007	U2-type catalytic step 2 spliceosome	1/16	30/19594	0.0242272	0.0716281	0.0476782	XAB2	1
CC	GO:0031672	A band	1/16	34/19594	0.0274155	0.0776774	0.0517048	MYOM2	1
Functional analysis for gene set of Elastic Net (when intra-individual correlation was accounted for)
ONTOLOGY	ID	Description	GeneRatio	BgRatio	pvalue	p.adjust	qvalue	geneID	Count
CC	GO:0005681	spliceosomal complex	2/12	194/19594	0.00602994	0.0768968	0.0493561	XAB2/WAC	2
CC	GO:0000974	Prp19 complex	1/12	12/19594	0.00732653	0.0768968	0.0493561	XAB2	1
CC	GO:0071014	post-mRNA release spliceosomal complex	1/12	12/19594	0.00732653	0.0768968	0.0493561	XAB2	1
CC	GO:0098554	cytoplasmic side of endoplasmic reticulum membrane	1/12	14/19594	0.00854283	0.0768968	0.0493561	RPS26	1
CC	GO:0032982	myosin filament	1/12	22/19594	0.0133944	0.0768968	0.0493561	MYOM2	1
CC	GO:0031430	M band	1/12	23/19594	0.0139993	0.0768968	0.0493561	MYOM2	1
CC	GO:0030867	rough endoplasmic reticulum membrane	1/12	24/19594	0.0146038	0.0768968	0.0493561	RPS26	1
CC	GO:0002102	podosome	1/12	29/19594	0.0176216	0.0768968	0.0493561	SH3PXD2A	1
CC	GO:0071007	U2-type catalytic step 2 spliceosome	1/12	30/19594	0.0182241	0.0768968	0.0493561	XAB2	1
CC	GO:0042788	polysomal ribosome	1/12	31/19594	0.0188263	0.0768968	0.0493561	RPS26	1
CC	GO:0031672	A band	1/12	34/19594	0.0206309	0.0768968	0.0493561	MYOM2	1
CC	GO:0022627	cytosolic small ribosomal subunit	1/12	43/19594	0.0260263	0.0889231	0.0570751	RPS26	1
CC	GO:0009897	external side of plasma membrane	2/12	455/19594	0.0304449	0.0960184	0.0616293	CLEC2D/SLC38A1	2
Functional analysis for gene set of Random Forest (when intra-individual correlation was accounted for)
ONTOLOGY	ID	Description	GeneRatio	BgRatio	pvalue	p.adjust	qvalue	geneID	Count
BP	GO:0003018	vascular process in circulatory system	3/8	263/18800	0.000143902	0.0460486	0.0271142	ITGB1BP1/P2RX1/SLC38A1	3
CC	GO:0009897	external side of plasma membrane	3/8	455/19594	0.000638607	0.0319304	0.0194943	CLEC2D/P2RX1/SLC38A1	3
CC	GO:0000974	Prp19 complex	1/8	12/19594	0.00488984	0.052335	0.0319519	XAB2	1
CC	GO:0071014	post-mRNA release spliceosomal complex	1/8	12/19594	0.00488984	0.052335	0.0319519	XAB2	1
CC	GO:0099059	integral component of presynaptic active zone membrane	1/8	14/19594	0.00570278	0.052335	0.0319519	P2RX1	1
CC	GO:0098945	intrinsic component of presynaptic active zone membrane	1/8	17/19594	0.00692109	0.052335	0.0319519	P2RX1	1
CC	GO:0005639	integral component of nuclear inner membrane	1/8	18/19594	0.00732691	0.052335	0.0319519	P2RX1	1
CC	GO:0031229	intrinsic component of nuclear inner membrane	1/8	18/19594	0.00732691	0.052335	0.0319519	P2RX1	1
CC	GO:0005721	pericentric heterochromatin	1/8	23/19594	0.0093538	0.0584613	0.0356921	IKZF1	1
CC	GO:0048787	presynaptic active zone membrane	1/8	29/19594	0.0117813	0.0609269	0.0371975	P2RX1	1
CC	GO:0071007	U2-type catalytic step 2 spliceosome	1/8	30/19594	0.0121854	0.0609269	0.0371975	XAB2	1
MF	GO:0005092	GDP-dissociation inhibitor activity	1/8	16/18410	0.00693294	0.0707259	0.044669	ITGB1BP1	1
MF	GO:0005283	amino acid:sodium symporter activity	1/8	16/18410	0.00693294	0.0707259	0.044669	SLC38A1	1
MF	GO:0001614	purinergic nucleotide receptor activity	1/8	21/18410	0.00909085	0.0707259	0.044669	P2RX1	1
MF	GO:0016502	nucleotide receptor activity	1/8	21/18410	0.00909085	0.0707259	0.044669	P2RX1	1
MF	GO:0005416	amino acid:cation symporter activity	1/8	22/18410	0.00952194	0.0707259	0.044669	SLC38A1	1
MF	GO:0005231	excitatory extracellular ligand-gated ion channel activity	1/8	29/18410	0.012535	0.0707259	0.044669	P2RX1	1
MF	GO:0005343	organic acid:sodium symporter activity	1/8	30/18410	0.0129647	0.0707259	0.044669	SLC38A1	1
MF	GO:0001228	DNA-binding transcription activator activity, RNA polymerase II-specific	2/8	462/18410	0.0159174	0.0707259	0.044669	IRF2/IRF5	2
MF	GO:0001216	DNA-binding transcription activator activity	2/8	466/18410	0.0161803	0.0707259	0.044669	IRF2/IRF5	2
MF	GO:0015175	neutral amino acid transmembrane transporter activity	1/8	41/18410	0.0176815	0.0707259	0.044669	SLC38A1	1
MF	GO:0015179	L-amino acid transmembrane transporter activity	1/8	61/18410	0.0262069	0.0952978	0.0601881	SLC38A1	1
MF	GO:0015370	solute:sodium symporter activity	1/8	72/18410	0.0308682	0.09628	0.0608084	SLC38A1	1
MF	GO:0005230	extracellular ligand-gated ion channel activity	1/8	73/18410	0.031291	0.09628	0.0608084	P2RX1	1
KEGG	hsa04727	GABAergic synapse	1/4	89/8164	0.0429059	0.0981596	0.0738042	SLC38A1	1
KEGG	hsa04620	Toll-like receptor signaling pathway	1/4	104/8164	0.049999	0.0981596	0.0738042	IRF5	1
KEGG	hsa04724	Glutamatergic synapse	1/4	114/8164	0.0547058	0.0981596	0.0738042	SLC38A1	1
KEGG	hsa04611	Platelet activation	1/4	124/8164	0.059395	0.0981596	0.0738042	P2RX1	1
KEGG	hsa03040	Spliceosome	1/4	147/8164	0.070114	0.0981596	0.0738042	XAB2	1
Functional analysis for gene set of SVM (when intra-individual correlation was accounted for)
ONTOLOGY	ID	Description	GeneRatio	BgRatio	pvalue	p.adjust	qvalue	geneID	Count
CC	GO:0000974	Prp19 complex	1/10	12/19594	0.00610887	0.0731905	0.0430533	XAB2	1
CC	GO:0071014	post-mRNA release spliceosomal complex	1/10	12/19594	0.00610887	0.0731905	0.0430533	XAB2	1
CC	GO:0032982	myosin filament	1/10	22/19594	0.0111739	0.0731905	0.0430533	MYOM2	1
CC	GO:0031430	M band	1/10	23/19594	0.0116791	0.0731905	0.0430533	MYOM2	1
CC	GO:0002102	podosome	1/10	29/19594	0.0147056	0.0731905	0.0430533	SH3PXD2A	1
CC	GO:0071007	U2-type catalytic step 2 spliceosome	1/10	30/19594	0.0152092	0.0731905	0.0430533	XAB2	1
CC	GO:0042788	polysomal ribosome	1/10	31/19594	0.0157126	0.0731905	0.0430533	RPS23	1
CC	GO:0031672	A band	1/10	34/19594	0.0172213	0.0731905	0.0430533	MYOM2	1
CC	GO:0009897	external side of plasma membrane	2/10	455/19594	0.0214018	0.0738989	0.04347	CLEC2D/SLC38A1	2
CC	GO:0022627	cytosolic small ribosomal subunit	1/10	43/19594	0.021735	0.0738989	0.04347	RPS23	1
CC	GO:0005844	polysome	1/10	65/19594	0.03269	0.0982313	0.0577831	RPS23	1
CC	GO:0015935	small ribosomal subunit	1/10	69/19594	0.0346699	0.0982313	0.0577831	RPS23	1
MF	GO:0016176	superoxide-generating NADPH oxidase activator activity	1/10	10/18410	0.00541989	0.0764894	0.046451	SH3PXD2A	1
MF	GO:0005283	amino acid:sodium symporter activity	1/10	16/18410	0.00865913	0.0764894	0.046451	SLC38A1	1
MF	GO:0003746	translation elongation factor activity	1/10	19/18410	0.0102752	0.0764894	0.046451	EEF1G	1
MF	GO:0010314	phosphatidylinositol-5-phosphate binding	1/10	19/18410	0.0102752	0.0764894	0.046451	SH3PXD2A	1
MF	GO:0005416	amino acid:cation symporter activity	1/10	22/18410	0.0118889	0.0764894	0.046451	SLC38A1	1
MF	GO:0004435	phosphatidylinositol phospholipase C activity	1/10	26/18410	0.0140368	0.0764894	0.046451	GDPD5	1
MF	GO:0004629	phospholipase C activity	1/10	28/18410	0.0151091	0.0764894	0.046451	GDPD5	1
MF	GO:0004181	metallocarboxypeptidase activity	1/10	29/18410	0.0156449	0.0764894	0.046451	CPA5	1
MF	GO:0043325	phosphatidylinositol-3,4-bisphosphate binding	1/10	29/18410	0.0156449	0.0764894	0.046451	SH3PXD2A	1
MF	GO:0070273	phosphatidylinositol-4-phosphate binding	1/10	29/18410	0.0156449	0.0764894	0.046451	SH3PXD2A	1
MF	GO:0005343	organic acid:sodium symporter activity	1/10	30/18410	0.0161804	0.0764894	0.046451	SLC38A1	1
MF	GO:0015175	neutral amino acid transmembrane transporter activity	1/10	41/18410	0.022054	0.0819879	0.0497902	SLC38A1	1
MF	GO:0008307	structural constituent of muscle	1/10	42/18410	0.0225864	0.0819879	0.0497902	MYOM2	1
MF	GO:0004180	carboxypeptidase activity	1/10	44/18410	0.0236504	0.0819879	0.0497902	CPA5	1
MF	GO:0032266	phosphatidylinositol-3-phosphate binding	1/10	44/18410	0.0236504	0.0819879	0.0497902	SH3PXD2A	1
KEGG	hsa05134	Legionellosis	1/4	57/8164	0.0276414	0.0902496	0.0633331	EEF1G	1
KEGG	hsa04727	GABAergic synapse	1/4	89/8164	0.0429059	0.0902496	0.0633331	SLC38A1	1
KEGG	hsa04724	Glutamatergic synapse	1/4	114/8164	0.0547058	0.0902496	0.0633331	SLC38A1	1
KEGG	hsa03040	Spliceosome	1/4	147/8164	0.070114	0.0902496	0.0633331	XAB2	1
KEGG	hsa03010	Ribosome	1/4	158/8164	0.075208	0.0902496	0.0633331	RPS23	1
Functional analysis for gene set of GBM (when intra-individual correlation was accounted for)
ONTOLOGY	ID	Description	GeneRatio	BgRatio	pvalue	p.adjust	qvalue	geneID	Count
CC	GO:0009897	external side of plasma membrane	3/10	455/19594	0.00132179	0.0594805	0.0361753	CLEC2D/FOLR3/SLC38A1	3
CC	GO:0000974	Prp19 complex	1/10	12/19594	0.00610887	0.0785629	0.047781	XAB2	1
CC	GO:0071014	post-mRNA release spliceosomal complex	1/10	12/19594	0.00610887	0.0785629	0.047781	XAB2	1
CC	GO:0031362	anchored component of external side of plasma membrane	1/10	20/19594	0.0101628	0.0785629	0.047781	FOLR3	1
CC	GO:0005721	pericentric heterochromatin	1/10	23/19594	0.0116791	0.0785629	0.047781	IKZF1	1
CC	GO:0031233	intrinsic component of external side of plasma membrane	1/10	24/19594	0.0121841	0.0785629	0.047781	FOLR3	1
CC	GO:0002102	podosome	1/10	29/19594	0.0147056	0.0785629	0.047781	SH3PXD2A	1
CC	GO:0071007	U2-type catalytic step 2 spliceosome	1/10	30/19594	0.0152092	0.0785629	0.047781	XAB2	1
CC	GO:0042788	polysomal ribosome	1/10	31/19594	0.0157126	0.0785629	0.047781	RPS23	1
CC	GO:0022627	cytosolic small ribosomal subunit	1/10	43/19594	0.021735	0.097509	0.0593037	RPS23	1
CC	GO:1904724	tertiary granule lumen	1/10	55/19594	0.0277242	0.097509	0.0593037	FOLR3	1
CC	GO:0035580	specific granule lumen	1/10	62/19594	0.0312026	0.097509	0.0593037	FOLR3	1
CC	GO:0046658	anchored component of plasma membrane	1/10	62/19594	0.0312026	0.097509	0.0593037	FOLR3	1
CC	GO:0005844	polysome	1/10	65/19594	0.03269	0.097509	0.0593037	RPS23	1
CC	GO:0000792	heterochromatin	1/10	69/19594	0.0346699	0.097509	0.0593037	IKZF1	1
CC	GO:0015935	small ribosomal subunit	1/10	69/19594	0.0346699	0.097509	0.0593037	RPS23	1
MF	GO:0016176	superoxide-generating NADPH oxidase activator activity	1/10	10/18410	0.00541989	0.0776661	0.0510961	SH3PXD2A	1
MF	GO:0005542	folic acid binding	1/10	13/18410	0.0070407	0.0776661	0.0510961	FOLR3	1
MF	GO:0005092	GDP-dissociation inhibitor activity	1/10	16/18410	0.00865913	0.0776661	0.0510961	ITGB1BP1	1
MF	GO:0005283	amino acid:sodium symporter activity	1/10	16/18410	0.00865913	0.0776661	0.0510961	SLC38A1	1
MF	GO:0003746	translation elongation factor activity	1/10	19/18410	0.0102752	0.0776661	0.0510961	EEF1G	1
MF	GO:0010314	phosphatidylinositol-5-phosphate binding	1/10	19/18410	0.0102752	0.0776661	0.0510961	SH3PXD2A	1
MF	GO:0005416	amino acid:cation symporter activity	1/10	22/18410	0.0118889	0.0776661	0.0510961	SLC38A1	1
MF	GO:0043325	phosphatidylinositol-3,4-bisphosphate binding	1/10	29/18410	0.0156449	0.0776661	0.0510961	SH3PXD2A	1
MF	GO:0070273	phosphatidylinositol-4-phosphate binding	1/10	29/18410	0.0156449	0.0776661	0.0510961	SH3PXD2A	1
MF	GO:0005343	organic acid:sodium symporter activity	1/10	30/18410	0.0161804	0.0776661	0.0510961	SLC38A1	1
MF	GO:0015175	neutral amino acid transmembrane transporter activity	1/10	41/18410	0.022054	0.0946014	0.0622378	SLC38A1	1
MF	GO:0032266	phosphatidylinositol-3-phosphate binding	1/10	44/18410	0.0236504	0.0946014	0.0622378	SH3PXD2A	1

## Sheet: Table S5
Model	Accuracy	Precision	Recall	F1 Score
Random Forest+K-Nearest Neighbors	0.98	1	0.958333	0.978723
Random Forest+Support Vector Machine	0.98	1	0.958333	0.978723
SVM+Multilayer Perceptron	0.98	1	0.958333	0.978723
Elastic Net+Multilayer Perceptron	0.96	0.958333	0.958333	0.958333
GBM+K-Nearest Neighbors	0.96	1	0.916667	0.956522
GBM+Random Forest	0.96	1	0.916667	0.956522
GBM+Support Vector Machine	0.96	1	0.916667	0.956522
Lasso+Multilayer Perceptron	0.96	0.958333	0.958333	0.958333
Random Forest+Multilayer Perceptron	0.96	1	0.916667	0.956522
Random Forest+Random Forest	0.96	1	0.916667	0.956522
SVM+Gradient Boosting Machine	0.96	1	0.916667	0.956522
SVM+Logistic Regression	0.96	1	0.916667	0.956522
SVM+Support Vector Machine	0.96	0.958333	0.958333	0.958333
Elastic Net+K-Nearest Neighbors	0.94	0.956522	0.916667	0.93617
GBM+Gradient Boosting Machine	0.94	1	0.875	0.933333
GBM+Multilayer Perceptron	0.94	1	0.875	0.933333
Lasso+K-Nearest Neighbors	0.94	1	0.875	0.933333
Lasso+Linear Discriminant Analysis	0.94	0.956522	0.916667	0.93617
Lasso+Logistic Regression	0.94	0.956522	0.916667	0.93617
Lasso+Random Forest	0.94	1	0.875	0.933333
Lasso+Support Vector Machine	0.94	0.92	0.958333	0.938776
Random Forest+Gradient Boosting Machine	0.94	1	0.875	0.933333
SVM+K-Nearest Neighbors	0.94	1	0.875	0.933333
SVM+Random Forest	0.94	0.956522	0.916667	0.93617
Elastic Net+Linear Discriminant Analysis	0.92	0.916667	0.916667	0.916667
Elastic Net+Logistic Regression	0.92	0.916667	0.916667	0.916667
Elastic Net+Support Vector Machine	0.92	0.916667	0.916667	0.916667
Lasso+Gradient Boosting Machine	0.92	1	0.833333	0.909091
Lasso+Naive Bayes	0.92	0.916667	0.916667	0.916667
Elastic Net+Gradient Boosting Machine	0.9	1	0.791667	0.883721
Elastic Net+Random Forest	0.9	0.952381	0.833333	0.888889
GBM+Linear Discriminant Analysis	0.9	1	0.791667	0.883721
GBM+Logistic Regression	0.9	1	0.791667	0.883721
SVM+Decision Tree	0.9	0.952381	0.833333	0.888889
SVM+Linear Discriminant Analysis	0.9	0.952381	0.833333	0.888889
GBM+Naive Bayes	0.88	0.95	0.791667	0.863636
Random Forest+Logistic Regression	0.88	0.875	0.875	0.875
Elastic Net+Naive Bayes	0.86	0.84	0.875	0.857143
Random Forest+Linear Discriminant Analysis	0.86	0.84	0.875	0.857143
Random Forest+Naive Bayes	0.86	0.904762	0.791667	0.844444
SVM+Naive Bayes	0.86	0.869565	0.833333	0.851064
GBM+Decision Tree	0.84	0.944444	0.708333	0.809524
Random Forest+Decision Tree	0.82	0.826087	0.791667	0.808511
Lasso+Decision Tree	0.8	0.888889	0.666667	0.761905
Elastic Net+Decision Tree	0.7	0.714286	0.625	0.666667

## Sheet: Table S6
Feature Selection Method	Classifier	Fold	Accuracy	Precision	Recall	F1 Score
Lasso	Logistic Regression	1	0.98	1	0.96	0.979592
Lasso	Logistic Regression	2	0.96	0.925926	1	0.961538
Lasso	Logistic Regression	3	0.897959	0.916667	0.88	0.897959
Lasso	Logistic Regression	4	0.938776	0.923077	0.96	0.941176
Lasso	Logistic Regression	5	0.959184	0.96	0.96	0.96
Lasso	K-Nearest Neighbors	1	1	1	1	1
Lasso	K-Nearest Neighbors	2	1	1	1	1
Lasso	K-Nearest Neighbors	3	0.938776	1	0.88	0.93617
Lasso	K-Nearest Neighbors	4	1	1	1	1
Lasso	K-Nearest Neighbors	5	0.959184	1	0.92	0.958333
Lasso	Support Vector Machine	1	1	1	1	1
Lasso	Support Vector Machine	2	0.98	0.961538	1	0.980392
Lasso	Support Vector Machine	3	0.918367	0.956522	0.88	0.916667
Lasso	Support Vector Machine	4	1	1	1	1
Lasso	Support Vector Machine	5	0.979592	0.961538	1	0.980392
Lasso	Decision Tree	1	0.82	0.766667	0.92	0.836364
Lasso	Decision Tree	2	0.76	0.740741	0.8	0.769231
Lasso	Decision Tree	3	0.795918	0.826087	0.76	0.791667
Lasso	Decision Tree	4	0.755102	0.76	0.76	0.76
Lasso	Decision Tree	5	0.857143	0.8	0.96	0.872727
Lasso	Random Forest	1	0.98	1	0.96	0.979592
Lasso	Random Forest	2	0.92	0.862069	1	0.925926
Lasso	Random Forest	3	0.897959	0.916667	0.88	0.897959
Lasso	Random Forest	4	0.938776	0.958333	0.92	0.938776
Lasso	Random Forest	5	0.959184	0.96	0.96	0.96
Lasso	Gradient Boosting Machine	1	1	1	1	1
Lasso	Gradient Boosting Machine	2	0.94	0.958333	0.92	0.938776
Lasso	Gradient Boosting Machine	3	0.897959	0.884615	0.92	0.901961
Lasso	Gradient Boosting Machine	4	0.938776	0.923077	0.96	0.941176
Lasso	Gradient Boosting Machine	5	0.959184	0.96	0.96	0.96
Lasso	Multilayer Perceptron	1	1	1	1	1
Lasso	Multilayer Perceptron	2	0.98	0.961538	1	0.980392
Lasso	Multilayer Perceptron	3	0.918367	0.956522	0.88	0.916667
Lasso	Multilayer Perceptron	4	0.979592	0.961538	1	0.980392
Lasso	Multilayer Perceptron	5	0.979592	0.961538	1	0.980392
Lasso	Naive Bayes	1	0.96	0.96	0.96	0.96
Lasso	Naive Bayes	2	0.82	0.766667	0.92	0.836364
Lasso	Naive Bayes	3	0.918367	0.956522	0.88	0.916667
Lasso	Naive Bayes	4	0.959184	1	0.92	0.958333
Lasso	Naive Bayes	5	0.979592	0.961538	1	0.980392
Lasso	Linear Discriminant Analysis	1	1	1	1	1
Lasso	Linear Discriminant Analysis	2	0.98	0.961538	1	0.980392
Lasso	Linear Discriminant Analysis	3	0.897959	0.916667	0.88	0.897959
Lasso	Linear Discriminant Analysis	4	0.938776	0.923077	0.96	0.941176
Lasso	Linear Discriminant Analysis	5	0.959184	0.96	0.96	0.96
Elastic Net	Logistic Regression	1	1	1	1	1
Elastic Net	Logistic Regression	2	0.94	0.892857	1	0.943396
Elastic Net	Logistic Regression	3	0.897959	0.916667	0.88	0.897959
Elastic Net	Logistic Regression	4	0.938776	0.958333	0.92	0.938776
Elastic Net	Logistic Regression	5	0.959184	0.96	0.96	0.96
Elastic Net	K-Nearest Neighbors	1	1	1	1	1
Elastic Net	K-Nearest Neighbors	2	0.96	0.96	0.96	0.96
Elastic Net	K-Nearest Neighbors	3	0.897959	1	0.8	0.888889
Elastic Net	K-Nearest Neighbors	4	0.979592	1	0.96	0.979592
Elastic Net	K-Nearest Neighbors	5	0.938776	0.958333	0.92	0.938776
Elastic Net	Support Vector Machine	1	1	1	1	1
Elastic Net	Support Vector Machine	2	0.94	0.892857	1	0.943396
Elastic Net	Support Vector Machine	3	0.938776	1	0.88	0.93617
Elastic Net	Support Vector Machine	4	1	1	1	1
Elastic Net	Support Vector Machine	5	0.959184	0.96	0.96	0.96
Elastic Net	Decision Tree	1	0.92	0.888889	0.96	0.923077
Elastic Net	Decision Tree	2	0.74	0.714286	0.8	0.754717
Elastic Net	Decision Tree	3	0.816327	0.785714	0.88	0.830189
Elastic Net	Decision Tree	4	0.755102	0.724138	0.84	0.777778
Elastic Net	Decision Tree	5	0.816327	0.785714	0.88	0.830189
Elastic Net	Random Forest	1	1	1	1	1
Elastic Net	Random Forest	2	0.94	0.892857	1	0.943396
Elastic Net	Random Forest	3	0.897959	0.916667	0.88	0.897959
Elastic Net	Random Forest	4	1	1	1	1
Elastic Net	Random Forest	5	0.938776	0.958333	0.92	0.938776
Elastic Net	Gradient Boosting Machine	1	0.98	0.961538	1	0.980392
Elastic Net	Gradient Boosting Machine	2	0.94	0.892857	1	0.943396
Elastic Net	Gradient Boosting Machine	3	0.938776	1	0.88	0.93617
Elastic Net	Gradient Boosting Machine	4	0.938776	0.958333	0.92	0.938776
Elastic Net	Gradient Boosting Machine	5	0.938776	0.958333	0.92	0.938776
Elastic Net	Multilayer Perceptron	1	1	1	1	1
Elastic Net	Multilayer Perceptron	2	0.98	0.961538	1	0.980392
Elastic Net	Multilayer Perceptron	3	0.918367	0.956522	0.88	0.916667
Elastic Net	Multilayer Perceptron	4	0.959184	0.96	0.96	0.96
Elastic Net	Multilayer Perceptron	5	0.938776	0.958333	0.92	0.938776
Elastic Net	Naive Bayes	1	0.96	0.925926	1	0.961538
Elastic Net	Naive Bayes	2	0.84	0.757576	1	0.862069
Elastic Net	Naive Bayes	3	0.918367	0.956522	0.88	0.916667
Elastic Net	Naive Bayes	4	0.959184	0.96	0.96	0.96
Elastic Net	Naive Bayes	5	0.897959	0.884615	0.92	0.901961
Elastic Net	Linear Discriminant Analysis	1	1	1	1	1
Elastic Net	Linear Discriminant Analysis	2	0.94	0.892857	1	0.943396
Elastic Net	Linear Discriminant Analysis	3	0.897959	0.916667	0.88	0.897959
Elastic Net	Linear Discriminant Analysis	4	0.979592	0.961538	1	0.980392
Elastic Net	Linear Discriminant Analysis	5	0.959184	0.96	0.96	0.96
Random Forest	Logistic Regression	1	0.88	0.851852	0.92	0.884615
Random Forest	Logistic Regression	2	0.88	0.827586	0.96	0.888889
Random Forest	Logistic Regression	3	0.857143	0.909091	0.8	0.851064
Random Forest	Logistic Regression	4	0.877551	0.851852	0.92	0.884615
Random Forest	Logistic Regression	5	0.938776	1	0.88	0.93617
Random Forest	K-Nearest Neighbors	1	0.98	0.961538	1	0.980392
Random Forest	K-Nearest Neighbors	2	0.98	0.961538	1	0.980392
Random Forest	K-Nearest Neighbors	3	0.959184	1	0.92	0.958333
Random Forest	K-Nearest Neighbors	4	0.959184	0.96	0.96	0.96
Random Forest	K-Nearest Neighbors	5	0.979592	1	0.96	0.979592
Random Forest	Support Vector Machine	1	0.98	0.961538	1	0.980392
Random Forest	Support Vector Machine	2	0.94	0.892857	1	0.943396
Random Forest	Support Vector Machine	3	0.959184	0.96	0.96	0.96
Random Forest	Support Vector Machine	4	0.959184	0.96	0.96	0.96
Random Forest	Support Vector Machine	5	0.979592	1	0.96	0.979592
Random Forest	Decision Tree	1	0.88	0.851852	0.92	0.884615
Random Forest	Decision Tree	2	0.9	0.857143	0.96	0.90566
Random Forest	Decision Tree	3	0.816327	0.833333	0.8	0.816327
Random Forest	Decision Tree	4	0.795918	0.8	0.8	0.8
Random Forest	Decision Tree	5	0.877551	0.913043	0.84	0.875
Random Forest	Random Forest	1	0.94	0.892857	1	0.943396
Random Forest	Random Forest	2	0.92	0.862069	1	0.925926
Random Forest	Random Forest	3	0.959184	0.96	0.96	0.96
Random Forest	Random Forest	4	0.877551	0.88	0.88	0.88
Random Forest	Random Forest	5	0.938776	0.923077	0.96	0.941176
Random Forest	Gradient Boosting Machine	1	1	1	1	1
Random Forest	Gradient Boosting Machine	2	0.92	0.862069	1	0.925926
Random Forest	Gradient Boosting Machine	3	0.918367	0.862069	1	0.925926
Random Forest	Gradient Boosting Machine	4	0.918367	0.92	0.92	0.92
Random Forest	Gradient Boosting Machine	5	0.979592	1	0.96	0.979592
Random Forest	Multilayer Perceptron	1	0.98	0.961538	1	0.980392
Random Forest	Multilayer Perceptron	2	0.96	0.925926	1	0.961538
Random Forest	Multilayer Perceptron	3	0.938776	0.958333	0.92	0.938776
Random Forest	Multilayer Perceptron	4	0.918367	0.92	0.92	0.92
Random Forest	Multilayer Perceptron	5	0.959184	0.96	0.96	0.96
Random Forest	Naive Bayes	1	0.88	0.851852	0.92	0.884615
Random Forest	Naive Bayes	2	0.86	0.8	0.96	0.872727
Random Forest	Naive Bayes	3	0.836735	0.869565	0.8	0.833333
Random Forest	Naive Bayes	4	0.918367	0.92	0.92	0.92
Random Forest	Naive Bayes	5	0.918367	0.92	0.92	0.92
Random Forest	Linear Discriminant Analysis	1	0.9	0.857143	0.96	0.90566
Random Forest	Linear Discriminant Analysis	2	0.88	0.827586	0.96	0.888889
Random Forest	Linear Discriminant Analysis	3	0.877551	0.913043	0.84	0.875
Random Forest	Linear Discriminant Analysis	4	0.918367	0.888889	0.96	0.923077
Random Forest	Linear Discriminant Analysis	5	0.959184	1	0.92	0.958333
SVM	Logistic Regression	1	0.94	0.892857	1	0.943396
SVM	Logistic Regression	2	0.94	0.892857	1	0.943396
SVM	Logistic Regression	3	0.918367	0.956522	0.88	0.916667
SVM	Logistic Regression	4	0.918367	0.888889	0.96	0.923077
SVM	Logistic Regression	5	0.979592	1	0.96	0.979592
SVM	K-Nearest Neighbors	1	1	1	1	1
SVM	K-Nearest Neighbors	2	1	1	1	1
SVM	K-Nearest Neighbors	3	0.918367	1	0.84	0.913043
SVM	K-Nearest Neighbors	4	0.959184	1	0.92	0.958333
SVM	K-Nearest Neighbors	5	0.959184	1	0.92	0.958333
SVM	Support Vector Machine	1	1	1	1	1
SVM	Support Vector Machine	2	0.94	0.892857	1	0.943396
SVM	Support Vector Machine	3	0.959184	1	0.92	0.958333
SVM	Support Vector Machine	4	0.979592	0.961538	1	0.980392
SVM	Support Vector Machine	5	0.979592	1	0.96	0.979592
SVM	Decision Tree	1	0.88	0.827586	0.96	0.888889
SVM	Decision Tree	2	0.84	0.793103	0.92	0.851852
SVM	Decision Tree	3	0.857143	0.875	0.84	0.857143
SVM	Decision Tree	4	0.77551	0.75	0.84	0.792453
SVM	Decision Tree	5	0.877551	0.851852	0.92	0.884615
SVM	Random Forest	1	0.98	0.961538	1	0.980392
SVM	Random Forest	2	0.94	0.892857	1	0.943396
SVM	Random Forest	3	0.938776	1	0.88	0.93617
SVM	Random Forest	4	0.959184	0.96	0.96	0.96
SVM	Random Forest	5	0.938776	0.958333	0.92	0.938776
SVM	Gradient Boosting Machine	1	1	1	1	1
SVM	Gradient Boosting Machine	2	0.94	0.923077	0.96	0.941176
SVM	Gradient Boosting Machine	3	0.918367	0.956522	0.88	0.916667
SVM	Gradient Boosting Machine	4	0.918367	0.888889	0.96	0.923077
SVM	Gradient Boosting Machine	5	0.918367	0.92	0.92	0.92
SVM	Multilayer Perceptron	1	0.98	0.961538	1	0.980392
SVM	Multilayer Perceptron	2	0.98	0.961538	1	0.980392
SVM	Multilayer Perceptron	3	0.918367	1	0.84	0.913043
SVM	Multilayer Perceptron	4	0.979592	0.961538	1	0.980392
SVM	Multilayer Perceptron	5	1	1	1	1
SVM	Naive Bayes	1	0.88	0.851852	0.92	0.884615
SVM	Naive Bayes	2	0.84	0.814815	0.88	0.846154
SVM	Naive Bayes	3	0.836735	0.904762	0.76	0.826087
SVM	Naive Bayes	4	0.938776	0.923077	0.96	0.941176
SVM	Naive Bayes	5	0.897959	0.884615	0.92	0.901961
SVM	Linear Discriminant Analysis	1	0.94	0.892857	1	0.943396
SVM	Linear Discriminant Analysis	2	0.94	0.892857	1	0.943396
SVM	Linear Discriminant Analysis	3	0.938776	0.958333	0.92	0.938776
SVM	Linear Discriminant Analysis	4	0.897959	0.884615	0.92	0.901961
SVM	Linear Discriminant Analysis	5	0.918367	1	0.84	0.913043
GBM	Logistic Regression	1	0.92	0.92	0.92	0.92
GBM	Logistic Regression	2	0.86	0.821429	0.92	0.867925
GBM	Logistic Regression	3	0.816327	0.9	0.72	0.8
GBM	Logistic Regression	4	0.938776	0.958333	0.92	0.938776
GBM	Logistic Regression	5	0.938776	0.958333	0.92	0.938776
GBM	K-Nearest Neighbors	1	1	1	1	1
GBM	K-Nearest Neighbors	2	0.96	0.96	0.96	0.96
GBM	K-Nearest Neighbors	3	0.918367	1	0.84	0.913043
GBM	K-Nearest Neighbors	4	1	1	1	1
GBM	K-Nearest Neighbors	5	0.979592	1	0.96	0.979592
GBM	Support Vector Machine	1	0.98	0.961538	1	0.980392
GBM	Support Vector Machine	2	0.9	0.857143	0.96	0.90566
GBM	Support Vector Machine	3	0.959184	1	0.92	0.958333
GBM	Support Vector Machine	4	0.979592	1	0.96	0.979592
GBM	Support Vector Machine	5	0.979592	1	0.96	0.979592
GBM	Decision Tree	1	0.82	0.785714	0.88	0.830189
GBM	Decision Tree	2	0.92	0.888889	0.96	0.923077
GBM	Decision Tree	3	0.877551	0.88	0.88	0.88
GBM	Decision Tree	4	0.836735	0.84	0.84	0.84
GBM	Decision Tree	5	0.857143	0.846154	0.88	0.862745
GBM	Random Forest	1	0.96	0.925926	1	0.961538
GBM	Random Forest	2	0.92	0.92	0.92	0.92
GBM	Random Forest	3	0.959184	1	0.92	0.958333
GBM	Random Forest	4	0.938776	0.958333	0.92	0.938776
GBM	Random Forest	5	0.938776	0.923077	0.96	0.941176
GBM	Gradient Boosting Machine	1	0.92	0.888889	0.96	0.923077
GBM	Gradient Boosting Machine	2	0.9	0.916667	0.88	0.897959
GBM	Gradient Boosting Machine	3	0.979592	1	0.96	0.979592
GBM	Gradient Boosting Machine	4	0.959184	1	0.92	0.958333
GBM	Gradient Boosting Machine	5	0.918367	0.92	0.92	0.92
GBM	Multilayer Perceptron	1	0.96	0.96	0.96	0.96
GBM	Multilayer Perceptron	2	0.92	0.92	0.92	0.92
GBM	Multilayer Perceptron	3	0.918367	1	0.84	0.913043
GBM	Multilayer Perceptron	4	1	1	1	1
GBM	Multilayer Perceptron	5	0.959184	1	0.92	0.958333
GBM	Naive Bayes	1	0.96	0.96	0.96	0.96
GBM	Naive Bayes	2	0.84	0.814815	0.88	0.846154
GBM	Naive Bayes	3	0.897959	1	0.8	0.888889
GBM	Naive Bayes	4	0.918367	0.956522	0.88	0.916667
GBM	Naive Bayes	5	0.938776	0.958333	0.92	0.938776
GBM	Linear Discriminant Analysis	1	0.92	0.92	0.92	0.92
GBM	Linear Discriminant Analysis	2	0.88	0.851852	0.92	0.884615
GBM	Linear Discriminant Analysis	3	0.857143	0.95	0.76	0.844444
GBM	Linear Discriminant Analysis	4	0.897959	0.954545	0.84	0.893617
GBM	Linear Discriminant Analysis	5	0.918367	0.956522	0.88	0.916667
